# Supplementary material for: Maternal milk and fecal microbes guide the spatiotemporal development of mucosa-associated microbiota and barrier function in the porcine neonatal gut
Source: BMC Biol. 2019 Dec 18;17:106. doi: 10.1186/s12915-019-0729-2 (PMC6921401; doi:10.1186/s12915-019-0729-2)
Supplement: Supplementary file 8 — Additional file 8: Table S1. Primers used in the study. [file 12915_2019_729_MOESM8_ESM.xlsx]

## Sheet: Table S1
Table S1. Primers used in the present study.
Gene	Sequence( 5' to 3')	Product length (bp)	Tm(℃)
β-actin	Forward: TGCGGGACATCAAGGAGAAG	217	60
	Reverse: AGTTGAAGGTGGTCTCGTGG
MUC1	Forward: AGGCCAGGATCTGTACTGGTAGAG	350	62
	Reverse: TGGTAGGTGGGGTACTCGCTCATA
MUC2	Forward: GCTCCCACATCACCACCTTCGAT	201	60
	Reverse: CCGACTTGAAGAGCACCACGTT
MUC13	Forward: GAGACTGGCTTTAGCAACCT	200	60
	Reverse: AGTCTATCAAACCCTCACAC
RegIIIa	Forward: CCTCCACCAGCTCATACCCTG	213	60
	Reverse: GGTGAAAATCCCATTCCGAGT
pBD1	Forward: CGCCTCCTCCTTGTATTCCTC	144	60
	Reverse: GGTGCCGATCTGTTTCATCTT
pBD2	Forward: TGTCTGCCTCCTCTCTTCC	149	60
	Reverse: AACAGGTCCCTTCAATCCTG
AHR	Forward: TGTCTGTATTGCTAAGTGCCAAA	193	60
	Reverse: GCACAGTAATGATTGAAAGCTC
TLR4	Forward: AAGGTTATTGTCGTGGTGT	179	59
	Reverse: CTGCTGAGAAGGCGATAC
IL10	Forward: CCGTGGAGGAGGTGAAGAGT	174	60
	Reverse: AGAGTCGTCATCCTGGAAGGTT
