# Supplementary material for: Maternal milk and fecal microbes guide the spatiotemporal development of mucosa-associated microbiota and barrier function in the porcine neonatal gut
Source: BMC Biol. 2019 Dec 18;17:106. doi: 10.1186/s12915-019-0729-2 (PMC6921401; doi:10.1186/s12915-019-0729-2)
Supplement: Supplementary file 9 — Additional file 9: Table S2. Shift of PICRUSt-predicted KEGG pathways of mucosa-associated microbiota in small intestine and large intestine (P values by Welch’s t-test with a Benjamini–Hochberg FDR correction were computed by STAMP). [file 12915_2019_729_MOESM9_ESM.xlsx]

## Sheet: Table S2
Table S2. Shift of PICRUSt-predicted KEGG pathways of mucosa-associated microbiota in small intestine and large intestine.
No.	PICRUSt-predicted functional metagenomes*			Mean proportion (%)**							Standard deviation (%)							P-values	Q-values (FDR Corrected)	Effect size (η2)	Prevalence (%)
	Pathway_level1	Pathway_level2	Pathway_level3	Day 0	Day 1	Day 3	Day 7	Day 14	Day 28	Day 35	Day 0	Day 1	Day 3	Day 7	Day 14	Day 28	Day 35
Small intestinal mucosa-associated microbiota
1	Environmental Information Processing	Signaling Molecules and Interaction	G protein-coupled receptors	8.23068e-06	1.1984e-05	1.13412e-05	1.34322e-05	1.00612e-05	5.36344e-05	2.86107e-05	2.01802e-05	1.86643e-05	2.04041e-05	2.44813e-05	1.39612e-05	7.52759e-05	5.85716e-05	0.001	0.046	0.131	53.488
2	Metabolism	Glycan Biosynthesis and Metabolism	Various types of N-glycan biosynthesis	2.32616e-05	5.3337e-05	2.98614e-05	4.29189e-05	0.001	0.002	0.000375016	4.33048e-05	0.000159321	8.0062e-05	5.41661e-05	0.001	0.004	0.001	0	0.031	0.152	75.581
3	Metabolism	Xenobiotics Biodegradation and Metabolism	1,1,1-Trichloro-2,2-bis(4-chlorophenyl)ethane (DDT) degradation	8.86069e-05	0.000115194	0.000152797	8.41387e-05	0.001	0.002	0.00039066	0.000134962	0.000186972	0.000287003	8.53428e-05	0.001	0.004	0.001	0	0.027	0.146	97.674
4	Metabolism	Metabolism of Cofactors and Vitamins	Lipoic acid metabolism	0.059	0.061	0.059	0.058	0.054	0.055	0.06	0.005	0.008	0.006	0.006	0.004	0.007	0.008	0.001	0.048	0.134	100
Large intestinal mucosa-associated microbiota
1	Metabolism	Carbohydrate Metabolism	Galactose metabolism	0.446	0.52	0.761	0.689	0.579	0.55	0.616	0.125	0.113	0.161	0.125	0.116	0.118	0.169	0	0	0.345	100
2	Metabolism	Carbohydrate Metabolism	Fructose and mannose metabolism	0.742	0.792	0.968	0.895	0.815	0.817	0.851	0.165	0.134	0.157	0.109	0.11	0.138	0.165	0	0	0.191	100
3	Metabolism	Carbohydrate Metabolism	Pentose and glucuronate interconversions	0.365	0.361	0.5	0.448	0.381	0.404	0.424	0.061	0.069	0.121	0.078	0.063	0.059	0.086	0	0	0.255	100
4	Organismal Systems	Nervous System	Glutamatergic synapse	0.077	0.078	0.108	0.102	0.093	0.092	0.09	0.009	0.01	0.022	0.015	0.015	0.012	0.015	0	0	0.339	100
5	Metabolism	Carbohydrate Metabolism	Unclassfied_Carbohydrate metabolism	0.096	0.088	0.154	0.147	0.125	0.118	0.126	0.022	0.023	0.044	0.028	0.03	0.025	0.033	0	0	0.353	100
6	Metabolism	Glycan Biosynthesis and Metabolism	Glycosphingolipid biosynthesis - ganglio series	0.009	0.022	0.095	0.058	0.044	0.041	0.032	0.007	0.027	0.064	0.027	0.024	0.021	0.024	0	0	0.386	100
7	Cellular Processes	Transport and Catabolism	Lysosome	0.019	0.045	0.168	0.11	0.082	0.077	0.067	0.013	0.042	0.1	0.044	0.037	0.036	0.036	0	0	0.426	100
8	Metabolism	Glycan Biosynthesis and Metabolism	Glycosaminoglycan degradation	0.016	0.036	0.127	0.078	0.058	0.054	0.047	0.009	0.034	0.081	0.034	0.032	0.027	0.028	0	0	0.388	100
9	Metabolism	Lipid Metabolism	Sphingolipid metabolism	0.042	0.081	0.268	0.203	0.156	0.139	0.148	0.018	0.057	0.127	0.059	0.047	0.056	0.058	0	0	0.501	100
10	Metabolism	Glycan Biosynthesis and Metabolism	Other glycan degradation	0.047	0.113	0.406	0.29	0.228	0.198	0.199	0.03	0.095	0.218	0.096	0.079	0.081	0.085	0	0	0.475	100
11	Metabolism	Glycan Biosynthesis and Metabolism	Glycosphingolipid biosynthesis - globo series	0.03	0.044	0.146	0.108	0.083	0.076	0.079	0.017	0.035	0.079	0.034	0.031	0.033	0.033	0	0	0.421	100
12	Organismal Systems	Endocrine System	Adipocytokine signaling pathway	0.033	0.043	0.078	0.068	0.062	0.057	0.05	0.01	0.018	0.029	0.017	0.018	0.017	0.022	0	0	0.339	100
13	Metabolism	Metabolism of Terpenoids and Polyketides	Polyketide sugar unit biosynthesis	0.124	0.141	0.241	0.214	0.207	0.201	0.21	0.011	0.054	0.067	0.021	0.015	0.031	0.018	0	0	0.517	100
14	Metabolism	Biosynthesis of Other Secondary Metabolites	Streptomycin biosynthesis	0.222	0.228	0.356	0.326	0.303	0.299	0.309	0.018	0.062	0.082	0.033	0.037	0.04	0.035	0	0	0.467	100
15	Organismal Systems	Digestive System	Protein digestion and absorption	0.002	0.005	0.032	0.028	0.024	0.018	0.019	0.003	0.007	0.018	0.015	0.013	0.011	0.014	0	0	0.397	100
16	Metabolism	Amino Acid Metabolism	Alanine, aspartate and glutamate metabolism	0.914	0.967	1.129	1.103	1.087	1.065	1.06	0.038	0.089	0.122	0.064	0.057	0.059	0.076	0	0	0.454	100
17	Genetic Information Processing	Transcription	Transcription machinery	0.659	0.724	0.947	0.948	0.883	0.89	0.892	0.049	0.085	0.148	0.071	0.07	0.112	0.084	0	0	0.541	100
18	Metabolism	Carbohydrate Metabolism	Starch and sucrose metabolism	0.557	0.671	0.937	0.91	0.821	0.752	0.863	0.107	0.121	0.169	0.149	0.141	0.143	0.205	0	0	0.404	100
19	Metabolism	Nucleotide Metabolism	Purine metabolism	2.027	2.284	2.38	2.389	2.399	2.316	2.313	0.093	0.075	0.138	0.115	0.133	0.104	0.127	0	0	0.502	100
20	Metabolism	Metabolism of Other Amino Acids	D-Glutamine and D-glutamate metabolism	0.117	0.151	0.163	0.162	0.163	0.156	0.154	0.005	0.013	0.015	0.009	0.01	0.012	0.01	0	0	0.638	100
21	Metabolism	Enzyme Families	Peptidases	1.508	1.748	1.895	1.896	1.848	1.751	1.797	0.059	0.12	0.13	0.122	0.112	0.112	0.146	0	0	0.511	100
22	Human Diseases	Metabolic Diseases	Type I diabetes mellitus	0.044	0.051	0.058	0.057	0.055	0.055	0.054	0.004	0.005	0.005	0.005	0.004	0.004	0.004	0	0	0.484	100
23	Cellular Processes and Signaling	Cell division	Unclassfied_Cell division	0.051	0.065	0.075	0.077	0.072	0.073	0.07	0.006	0.012	0.013	0.011	0.013	0.012	0.013	0	0	0.305	100
24	Metabolism	Carbohydrate Metabolism	Amino sugar and nucleotide sugar metabolism	1.059	1.292	1.56	1.427	1.362	1.352	1.387	0.166	0.111	0.185	0.103	0.096	0.145	0.143	0	0	0.498	100
25	Genetic Information Processing	Restriction enzyme	Unclassfied_Restriction enzyme	0.091	0.191	0.268	0.22	0.225	0.204	0.196	0.006	0.059	0.072	0.032	0.035	0.038	0.026	0	0	0.556	100
26	Metabolism	Xenobiotics Biodegradation and Metabolism	Drug metabolism - other enzymes	0.257	0.295	0.325	0.326	0.309	0.291	0.286	0.009	0.024	0.027	0.041	0.047	0.033	0.05	0	0	0.271	100
27	Poorly Characterized	General function prediction only	Unclassfied_General function prediction only	3.496	3.569	3.705	3.623	3.561	3.544	3.506	0.08	0.093	0.124	0.094	0.103	0.143	0.126	0	0	0.265	100
28	Metabolism	Carbohydrate Metabolism	Pentose phosphate pathway	0.712	0.782	0.857	0.821	0.78	0.761	0.768	0.054	0.047	0.067	0.076	0.066	0.073	0.095	0	0	0.267	100
29	Metabolism	Lipid Metabolism	Steroid hormone biosynthesis	0.003	0.008	0.033	0.012	0.008	0.01	0.007	0.004	0.011	0.025	0.007	0.005	0.007	0.007	0	0	0.381	100
30	Metabolism	Glycan Biosynthesis and Metabolism	Glycosphingolipid biosynthesis - lacto and neolacto series	1.9012e-05	0.000182656	0.001	0.000445744	0.001	0.000275474	4.51818e-05	1.43378e-05	0.000380876	0.001	0.001	0.001	0.000410881	8.39436e-05	0	0	0.219	87.179
31	Metabolism	Metabolism of Cofactors and Vitamins	Porphyrin and chlorophyll metabolism	0.749	0.96	0.931	0.88	0.913	0.885	0.875	0.156	0.166	0.109	0.121	0.166	0.13	0.097	0	0	0.16	100
32	Metabolism	Amino Acid Metabolism	Cysteine and methionine metabolism	0.871	0.947	0.94	0.926	0.934	0.923	0.913	0.053	0.054	0.039	0.035	0.03	0.042	0.05	0	0	0.207	100
33	Metabolism	Glycan Biosynthesis and Metabolism	Glycosyltransferases	0.302	0.408	0.411	0.381	0.388	0.355	0.358	0.049	0.069	0.059	0.042	0.055	0.045	0.046	0	0	0.292	100
34	Cellular Processes and Signaling	Other transporters	Unclassfied_Other transporters	0.194	0.276	0.269	0.244	0.232	0.252	0.233	0.026	0.041	0.036	0.019	0.016	0.026	0.02	0	0	0.441	100
35	Metabolism	Energy Metabolism	Nitrogen metabolism	0.727	0.786	0.797	0.76	0.797	0.767	0.757	0.031	0.085	0.065	0.057	0.07	0.044	0.074	0.001	0.001	0.116	100
36	Metabolism	Carbohydrate Metabolism	Citrate cycle (TCA cycle)	0.663	0.8	0.79	0.717	0.776	0.741	0.68	0.031	0.188	0.136	0.101	0.146	0.104	0.129	0	0	0.128	100
37	Metabolism	Metabolism of Cofactors and Vitamins	Nicotinate and nicotinamide metabolism	0.393	0.442	0.445	0.454	0.455	0.439	0.429	0.019	0.026	0.021	0.036	0.034	0.034	0.04	0	0	0.28	100
38	Metabolism	Energy Metabolism	Carbon fixation pathways in prokaryotes	0.939	1.108	1.159	1.116	1.181	1.135	1.09	0.068	0.154	0.119	0.102	0.112	0.094	0.138	0	0	0.273	100
39	Metabolism	Energy Metabolism	Unclassfied_Energy metabolism	0.743	0.908	0.939	0.913	0.9	0.881	0.848	0.072	0.081	0.088	0.076	0.08	0.078	0.102	0	0	0.331	100
40	Metabolism	Biosynthesis of Other Secondary Metabolites	Tropane, piperidine and pyridine alkaloid biosynthesis	0.089	0.121	0.116	0.111	0.117	0.119	0.108	0.014	0.014	0.016	0.012	0.014	0.009	0.016	0	0	0.333	100
41	Metabolism	Biosynthesis of Other Secondary Metabolites	Isoquinoline alkaloid biosynthesis	0.035	0.063	0.065	0.057	0.063	0.061	0.052	0.007	0.013	0.013	0.009	0.011	0.009	0.011	0	0	0.434	100
42	Metabolism	Metabolism of Cofactors and Vitamins	One carbon pool by folate	0.465	0.522	0.607	0.652	0.648	0.622	0.637	0.017	0.033	0.049	0.047	0.043	0.046	0.058	0	0	0.686	100
43	Genetic Information Processing	Replication and Repair	DNA replication	0.573	0.634	0.693	0.721	0.717	0.692	0.702	0.02	0.037	0.057	0.037	0.047	0.034	0.037	0	0	0.588	100
44	Metabolism	Metabolism of Terpenoids and Polyketides	Zeatin biosynthesis	0.032	0.039	0.055	0.058	0.058	0.052	0.057	0.003	0.005	0.009	0.009	0.007	0.007	0.008	0	0	0.63	100
45	Genetic Information Processing	Folding, Sorting and Degradation	RNA degradation	0.404	0.438	0.48	0.488	0.489	0.489	0.487	0.011	0.018	0.023	0.03	0.03	0.032	0.026	0	0	0.584	100
46	Genetic Information Processing	Folding, Sorting and Degradation	Protein processing in endoplasmic reticulum	0.02	0.045	0.078	0.079	0.079	0.079	0.079	0.009	0.016	0.021	0.014	0.012	0.015	0.017	0	0	0.669	100
47	Genetic Information Processing	Replication and Repair	DNA repair and recombination proteins	2.437	2.745	2.865	2.949	2.922	2.817	2.841	0.097	0.101	0.155	0.147	0.143	0.133	0.177	0	0	0.551	100
48	Genetic Information Processing	Replication and Repair	Chromosome	1.345	1.532	1.571	1.622	1.616	1.558	1.603	0.047	0.054	0.066	0.078	0.068	0.104	0.098	0	0	0.557	100
49	Metabolism	Nucleotide Metabolism	Pyrimidine metabolism	1.481	1.729	1.862	1.934	1.923	1.85	1.867	0.112	0.089	0.132	0.116	0.101	0.111	0.123	0	0	0.613	100
50	Genetic Information Processing	Replication and Repair	Homologous recombination	0.738	0.879	0.952	0.995	0.986	0.951	0.971	0.035	0.051	0.06	0.048	0.053	0.052	0.052	0	0	0.717	100
51	Genetic Information Processing	Replication and Repair	DNA replication proteins	0.973	1.139	1.244	1.304	1.279	1.238	1.251	0.041	0.065	0.093	0.085	0.077	0.077	0.087	0	0	0.639	100
52	Genetic Information Processing	Replication and Repair	Mismatch repair	0.641	0.771	0.831	0.878	0.877	0.834	0.854	0.029	0.051	0.07	0.045	0.041	0.047	0.039	0	0	0.713	100
53	Metabolism	Metabolism of Cofactors and Vitamins	Thiamine metabolism	0.431	0.465	0.481	0.495	0.496	0.492	0.497	0.014	0.024	0.022	0.03	0.048	0.036	0.029	0	0	0.326	100
54	Genetic Information Processing	Translation	Translation factors	0.367	0.477	0.53	0.564	0.573	0.55	0.56	0.029	0.032	0.045	0.034	0.029	0.043	0.037	0	0	0.769	100
55	Genetic Information Processing	Folding, Sorting and Degradation	Protein export	0.501	0.581	0.606	0.628	0.65	0.643	0.649	0.024	0.034	0.034	0.032	0.038	0.039	0.038	0	0	0.657	100
56	Human Diseases	Infectious Diseases	Epithelial cell signaling in Helicobacter pylori infection	0.05	0.068	0.073	0.081	0.079	0.081	0.085	0.003	0.007	0.01	0.009	0.01	0.011	0.014	0	0	0.552	100
57	Metabolism	Metabolism of Terpenoids and Polyketides	Terpenoid backbone biosynthesis	0.468	0.515	0.57	0.602	0.611	0.585	0.6	0.028	0.04	0.053	0.029	0.026	0.035	0.032	0	0	0.643	100
58	Genetic Information Processing	Replication and Repair	Nucleotide excision repair	0.274	0.326	0.373	0.411	0.416	0.395	0.415	0.018	0.033	0.045	0.023	0.025	0.03	0.024	0	0	0.728	100
59	Genetic Information Processing	Translation	Ribosome	1.744	2.08	2.288	2.492	2.55	2.464	2.515	0.142	0.159	0.233	0.147	0.138	0.178	0.145	0	0	0.72	100
60	Metabolism	Glycan Biosynthesis and Metabolism	Peptidoglycan biosynthesis	0.678	0.746	0.786	0.843	0.835	0.802	0.834	0.065	0.045	0.062	0.056	0.048	0.054	0.065	0	0	0.475	100
61	Metabolism	Metabolism of Terpenoids and Polyketides	Biosynthesis of ansamycins	0.068	0.083	0.094	0.099	0.1	0.093	0.102	0.006	0.021	0.025	0.009	0.016	0.014	0.016	0	0	0.295	100
62	Cellular Processes	Cell Motility	Cytoskeleton proteins	0.17	0.235	0.307	0.342	0.331	0.309	0.355	0.016	0.048	0.058	0.036	0.036	0.035	0.042	0	0	0.682	100
63	Metabolism	Energy Metabolism	Methane metabolism	0.907	1.014	1.154	1.232	1.204	1.258	1.185	0.015	0.069	0.092	0.087	0.089	0.239	0.111	0	0	0.486	100
64	Genetic Information Processing	Transcription	RNA polymerase	0.143	0.166	0.169	0.178	0.182	0.182	0.173	0.015	0.016	0.021	0.012	0.013	0.021	0.015	0	0	0.345	100
65	Human Diseases	Cancers	Pathways in cancer	0.037	0.05	0.054	0.054	0.059	0.061	0.061	0.008	0.008	0.006	0.008	0.01	0.011	0.01	0	0	0.415	100
66	Metabolism	Energy Metabolism	Carbon fixation in photosynthetic organisms	0.441	0.555	0.638	0.636	0.637	0.621	0.632	0.024	0.037	0.044	0.032	0.025	0.047	0.036	0	0	0.77	100
67	Genetic Information Processing	Folding, Sorting and Degradation	Chaperones and folding catalysts	0.791	0.952	1.039	1.054	1.059	1.036	1.052	0.069	0.094	0.062	0.063	0.067	0.073	0.072	0	0	0.596	100
68	Organismal Systems	Immune System	NOD-like receptor signaling pathway	0.021	0.034	0.045	0.046	0.045	0.043	0.047	0.004	0.007	0.011	0.008	0.006	0.005	0.008	0	0	0.596	100
69	Organismal Systems	Immune System	Antigen processing and presentation	0.015	0.033	0.041	0.041	0.042	0.041	0.044	0.005	0.006	0.009	0.005	0.006	0.004	0.006	0	0	0.701	100
70	Organismal Systems	Endocrine System	Progesterone-mediated oocyte maturation	0.015	0.033	0.041	0.041	0.042	0.041	0.044	0.005	0.006	0.009	0.005	0.006	0.004	0.006	0	0	0.701	100
71	Genetic Information Processing	Folding, Sorting and Degradation	Proteasome	0.016	0.033	0.041	0.042	0.043	0.045	0.045	0.005	0.006	0.009	0.005	0.005	0.006	0.006	0	0	0.689	100
72	Organismal Systems	Endocrine System	Insulin signaling pathway	0.035	0.059	0.079	0.073	0.067	0.07	0.074	0.011	0.009	0.013	0.01	0.009	0.011	0.011	0	0	0.61	100
73	Metabolism	Metabolism of Terpenoids and Polyketides	Biosynthesis of vancomycin group antibiotics	0.033	0.05	0.072	0.065	0.063	0.064	0.068	0.003	0.011	0.017	0.007	0.007	0.009	0.009	0	0	0.601	100
74	Human Diseases	Cancers	Prostate cancer	0.015	0.034	0.047	0.042	0.042	0.043	0.045	0.005	0.008	0.014	0.005	0.006	0.004	0.007	0	0	0.632	100
75	Metabolism	Metabolism of Cofactors and Vitamins	Vitamin B6 metabolism	0.168	0.186	0.203	0.197	0.192	0.204	0.193	0.011	0.026	0.022	0.021	0.027	0.019	0.032	0	0	0.18	100
76	Metabolism	Metabolism of Other Amino Acids	Cyanoamino acid metabolism	0.207	0.182	0.259	0.265	0.244	0.241	0.26	0.022	0.029	0.05	0.041	0.049	0.042	0.057	0	0	0.303	100
77	Metabolism	Biosynthesis of Other Secondary Metabolites	Phenylpropanoid biosynthesis	0.075	0.055	0.123	0.131	0.119	0.109	0.133	0.015	0.024	0.046	0.033	0.045	0.036	0.047	0	0	0.353	100
78	Metabolism	Biosynthesis of Other Secondary Metabolites	Butirosin and neomycin biosynthesis	0.032	0.031	0.056	0.06	0.05	0.05	0.059	0.006	0.013	0.017	0.013	0.013	0.015	0.017	0	0	0.393	100
79	Metabolism	Amino Acid Metabolism	Histidine metabolism	0.558	0.525	0.611	0.61	0.594	0.62	0.623	0.053	0.063	0.102	0.045	0.056	0.048	0.058	0	0	0.219	100
80	Metabolism	Energy Metabolism	Photosynthesis proteins	0.282	0.326	0.354	0.39	0.41	0.373	0.426	0.015	0.022	0.035	0.038	0.047	0.038	0.046	0	0	0.606	100
81	Metabolism	Energy Metabolism	Photosynthesis	0.256	0.312	0.349	0.385	0.405	0.366	0.421	0.019	0.026	0.039	0.038	0.049	0.04	0.046	0	0	0.642	100
82	Organismal Systems	Environmental Adaptation	Plant-pathogen interaction	0.123	0.148	0.147	0.161	0.176	0.167	0.182	0.011	0.017	0.013	0.019	0.031	0.022	0.026	0	0	0.424	100
83	Metabolism	Metabolism of Cofactors and Vitamins	Pantothenate and CoA biosynthesis	0.552	0.567	0.585	0.635	0.655	0.643	0.663	0.013	0.024	0.025	0.022	0.049	0.033	0.03	0	0	0.653	100
84	Genetic Information Processing	Translation	Aminoacyl-tRNA biosynthesis	0.973	1.051	1.115	1.221	1.271	1.234	1.29	0.065	0.101	0.132	0.074	0.084	0.085	0.073	0	0	0.593	100
85	Metabolism	Amino Acid Metabolism	Phenylalanine, tyrosine and tryptophan biosynthesis	0.59	0.678	0.723	0.8	0.829	0.847	0.855	0.025	0.078	0.083	0.057	0.114	0.057	0.1	0	0	0.565	100
86	Metabolism	Lipid Metabolism	Unclassfied_Lipid metabolism	0.096	0.101	0.119	0.127	0.124	0.118	0.13	0.017	0.014	0.019	0.013	0.018	0.014	0.016	0	0	0.341	100
87	Human Diseases	Infectious Diseases	Tuberculosis	0.127	0.128	0.145	0.151	0.148	0.145	0.15	0.01	0.013	0.015	0.009	0.009	0.009	0.011	0	0	0.403	100
88	Metabolism	Metabolism of Terpenoids and Polyketides	Prenyltransferases	0.29	0.296	0.328	0.344	0.347	0.332	0.336	0.019	0.019	0.028	0.03	0.026	0.022	0.028	0	0	0.405	100
89	Metabolism	Amino Acid Metabolism	Lysine biosynthesis	0.592	0.654	0.752	0.82	0.815	0.793	0.826	0.022	0.043	0.068	0.045	0.068	0.052	0.048	0	0	0.719	100
90	Cellular Processes	Cell Growth and Death	Cell cycle - Caulobacter	0.415	0.442	0.488	0.53	0.533	0.507	0.535	0.017	0.027	0.041	0.03	0.031	0.038	0.034	0	0	0.642	100
91	Metabolism	Amino Acid Metabolism	Amino acid related enzymes	1.3	1.332	1.44	1.53	1.559	1.533	1.555	0.029	0.072	0.092	0.053	0.061	0.071	0.055	0	0	0.701	100
92	Metabolism	Glycan Biosynthesis and Metabolism	N-Glycan biosynthesis	0.004	0.011	0.023	0.026	0.029	0.028	0.03	0.004	0.01	0.01	0.009	0.01	0.008	0.01	0	0	0.507	100
93	Metabolism	Energy Metabolism	Oxidative phosphorylation	1.098	1.078	1.131	1.198	1.215	1.261	1.261	0.075	0.096	0.071	0.09	0.088	0.132	0.114	0	0	0.335	100
94	Genetic Information Processing	Replication and Repair	Base excision repair	0.408	0.404	0.422	0.438	0.436	0.436	0.437	0.022	0.021	0.032	0.019	0.018	0.025	0.027	0	0	0.244	100
95	Genetic Information Processing	Translation	RNA transport	0.132	0.134	0.132	0.145	0.148	0.147	0.144	0.011	0.011	0.02	0.013	0.016	0.025	0.021	0	0	0.132	100
96	Metabolism	Lipid Metabolism	Glycerophospholipid metabolism	0.555	0.593	0.541	0.556	0.57	0.564	0.566	0.022	0.031	0.048	0.03	0.047	0.041	0.031	0	0	0.143	100
97	Human Diseases	Infectious Diseases	Vibrio cholerae pathogenic cycle	0.086	0.107	0.081	0.086	0.095	0.097	0.1	0.013	0.023	0.025	0.02	0.019	0.017	0.025	0	0	0.138	100
98	Metabolism	Glycan Biosynthesis and Metabolism	Unclassfied_Glycan biosynthesis and metabolism	0.052	0.082	0.05	0.047	0.057	0.066	0.054	0.018	0.033	0.032	0.02	0.024	0.023	0.023	0	0	0.169	100
99	Genetic Information Processing	Replication and Repair	Unclassfied_Replication and Repair	0.72	0.87	0.784	0.799	0.801	0.788	0.761	0.085	0.073	0.116	0.071	0.086	0.056	0.083	0	0	0.197	100
100	Cellular Processes and Signaling	Electron transfer carriers	Unclassfied_Electron transfer carriers	0.015	0.047	0.024	0.021	0.026	0.025	0.029	0.014	0.027	0.023	0.017	0.017	0.013	0.022	0	0	0.173	100
101	Metabolism	Xenobiotics Biodegradation and Metabolism	Nitrotoluene degradation	0.038	0.098	0.072	0.076	0.095	0.083	0.083	0.014	0.025	0.022	0.02	0.031	0.02	0.031	0	0	0.351	100
102	Metabolism	Metabolism of Cofactors and Vitamins	Folate biosynthesis	0.398	0.446	0.432	0.43	0.452	0.444	0.435	0.036	0.038	0.041	0.04	0.046	0.051	0.064	0.001	0.001	0.109	100
103	Genetic Information Processing	Translation	Ribosome Biogenesis	1.276	1.422	1.376	1.431	1.429	1.416	1.405	0.064	0.076	0.081	0.06	0.073	0.086	0.078	0	0	0.305	100
104	Metabolism	Metabolism of Cofactors and Vitamins	Riboflavin metabolism	0.222	0.268	0.259	0.261	0.281	0.273	0.271	0.017	0.03	0.03	0.032	0.032	0.031	0.033	0	0	0.246	100
105	Metabolism	Biosynthesis of Other Secondary Metabolites	Novobiocin biosynthesis	0.095	0.138	0.128	0.133	0.142	0.147	0.136	0.011	0.015	0.016	0.01	0.017	0.01	0.017	0	0	0.543	100
106	Metabolism	Metabolism of Cofactors and Vitamins	Biotin metabolism	0.131	0.177	0.173	0.167	0.191	0.197	0.188	0.018	0.036	0.032	0.029	0.041	0.033	0.043	0	0	0.251	100
107	Metabolism	Glycan Biosynthesis and Metabolism	Lipopolysaccharide biosynthesis	0.245	0.462	0.412	0.354	0.452	0.454	0.397	0.098	0.168	0.144	0.137	0.172	0.132	0.181	0	0	0.176	100
108	Cellular Processes	Cell Motility	Unclassfied_Cell motility	0.152	0.244	0.212	0.191	0.217	0.234	0.214	0.029	0.054	0.038	0.037	0.047	0.043	0.058	0	0	0.272	100
109	Metabolism	Glycan Biosynthesis and Metabolism	Lipopolysaccharide biosynthesis proteins	0.329	0.626	0.568	0.464	0.553	0.565	0.491	0.113	0.214	0.18	0.14	0.188	0.141	0.184	0	0	0.211	100
110	Genetic Information Processing	Translation	Unclassfied_Translation	0.856	0.948	0.878	0.926	0.926	0.954	0.933	0.031	0.05	0.048	0.03	0.031	0.044	0.04	0	0	0.409	100
111	Environmental Information Processing	Membrane Transport	Bacterial secretion system	0.615	0.736	0.637	0.652	0.713	0.77	0.73	0.077	0.121	0.093	0.099	0.115	0.161	0.161	0	0	0.162	100
112	Organismal Systems	Digestive System	Mineral absorption	0.009	0.002	0.003	0.006	0.005	0.008	0.008	0.004	0.002	0.003	0.003	0.003	0.006	0.004	0	0	0.3	100
113	Cellular Processes	Cell Growth and Death	Meiosis - yeast	0.005	0.002	0.001	0.003	0.002	0.005	0.004	0.005	0.001	0.001	0.002	0.002	0.004	0.003	0	0	0.169	100
114	Organismal Systems	Circulatory System	Cardiac muscle contraction	0.033	0.009	0.006	0.013	0.025	0.029	0.03	0.015	0.012	0.008	0.019	0.026	0.023	0.028	0	0	0.208	100
115	Human Diseases	Neurodegenerative Diseases	Parkinson's disease	0.035	0.009	0.006	0.013	0.025	0.029	0.032	0.015	0.013	0.008	0.02	0.026	0.023	0.029	0	0	0.219	100
116	Human Diseases	Neurodegenerative Diseases	Alzheimer's disease	0.099	0.054	0.053	0.068	0.084	0.083	0.089	0.02	0.017	0.012	0.026	0.035	0.026	0.037	0	0	0.279	100
117	Genetic Information Processing	Replication and Repair	Non-homologous end-joining	0.012	0.004	0.006	0.008	0.011	0.012	0.013	0.009	0.005	0.005	0.006	0.009	0.007	0.008	0	0	0.177	100
118	Cellular Processes	Cell Motility	Flagellar assembly	0.708	0.525	0.263	0.398	0.519	0.624	0.719	0.148	0.187	0.229	0.252	0.289	0.202	0.373	0	0	0.272	100
119	Cellular Processes	Cell Motility	Bacterial motility proteins	1.376	1.103	0.612	0.858	1.024	1.255	1.421	0.289	0.298	0.393	0.424	0.439	0.288	0.619	0	0	0.302	100
120	Cellular Processes	Cell Motility	Bacterial chemotaxis	0.535	0.39	0.264	0.404	0.451	0.522	0.627	0.078	0.102	0.112	0.154	0.169	0.126	0.233	0	0	0.354	100
121	Cellular Processes and Signaling	Sporulation	Unclassfied_Sporulation	0.461	0.349	0.325	0.508	0.407	0.397	0.546	0.227	0.229	0.182	0.157	0.192	0.132	0.182	0	0	0.137	100
122	Metabolism	Xenobiotics Biodegradation and Metabolism	1,1,1-Trichloro-2,2-bis(4-chlorophenyl)ethane (DDT) degradation	0.000222086	0.002	0.002	0.003	0.007	0.007	0.008	0.000390855	0.004	0.003	0.006	0.008	0.007	0.009	0	0	0.181	100
123	Metabolism	Glycan Biosynthesis and Metabolism	Various types of N-glycan biosynthesis	0.000101531	0.001	0.001	0.004	0.008	0.008	0.01	0.000255891	0.004	0.003	0.007	0.009	0.007	0.01	0	0	0.236	96.41
124	Metabolism	Carbohydrate Metabolism	C5-Branched dibasic acid metabolism	0.259	0.275	0.271	0.279	0.286	0.309	0.3	0.014	0.031	0.032	0.023	0.027	0.046	0.031	0	0	0.21	100
125	Metabolism	Amino Acid Metabolism	Valine, leucine and isoleucine biosynthesis	0.661	0.624	0.623	0.678	0.689	0.717	0.717	0.02	0.03	0.048	0.044	0.066	0.063	0.059	0	0	0.345	100
126	Environmental Information Processing	Signal Transduction	mTOR signaling pathway	1.92674e-05	2.39312e-06	9.75639e-07	0.00022164	0.000178614	0.001	0.000265995	2.94946e-05	5.35476e-06	3.11436e-06	0.000401322	0.0003143	0.002	0.000433109	0	0	0.203	58.462
127	Cellular Processes	Transport and Catabolism	Phagosome	1.92674e-05	2.39312e-06	9.75639e-07	0.00022164	0.000178614	0.001	0.000265995	2.94946e-05	5.35476e-06	3.11436e-06	0.000401322	0.0003143	0.002	0.000433109	0	0	0.203	58.462
128	Human Diseases	Infectious Diseases	Hepatitis C	1.92674e-05	2.39312e-06	9.75639e-07	0.00022164	0.000178614	0.001	0.000265995	2.94946e-05	5.35476e-06	3.11436e-06	0.000401322	0.0003143	0.002	0.000433109	0	0	0.203	58.462
129	Human Diseases	Infectious Diseases	Measles	1.92674e-05	2.39312e-06	9.75639e-07	0.00022164	0.000178614	0.001	0.000265995	2.94946e-05	5.35476e-06	3.11436e-06	0.000401322	0.0003143	0.002	0.000433109	0	0	0.203	58.462
130	Cellular Processes	Cell Growth and Death	Cell cycle	1.98375e-05	2.6571e-06	9.75639e-07	0.000221876	0.000178614	0.001	0.000265995	3.05403e-05	5.41215e-06	3.11436e-06	0.00040125	0.0003143	0.002	0.000433109	0	0	0.203	58.974
131	Human Diseases	Infectious Diseases	Vibrio cholerae infection	5.49408e-05	2.63189e-05	1.35878e-05	0.000222537	0.000180606	0.001	0.000266325	7.40707e-05	6.96875e-05	3.07569e-05	0.000401585	0.000314325	0.002	0.000432949	0	0	0.198	71.282
132	Genetic Information Processing	Transcription	Basal transcription factors	0.001	0.001	0.000184938	0.001	0.001	0.005	0.002	0.001	0.001	9.14681e-05	0.002	0.001	0.008	0.002	0	0	0.188	100
133	Genetic Information Processing	Translation	mRNA surveillance pathway	5.21799e-05	1.29456e-05	2.22973e-06	0.00044405	0.00035748	0.002	0.001	7.76077e-05	1.89148e-05	6.31517e-06	0.001	0.001	0.004	0.001	0	0	0.203	66.154
134	Metabolism	Metabolism of Other Amino Acids	Selenocompound metabolism	0.396	0.4	0.378	0.375	0.393	0.393	0.398	0.009	0.017	0.016	0.021	0.023	0.03	0.026	0	0	0.157	100
135	Environmental Information Processing	Membrane Transport	Secretion system	1.601	1.67	1.216	1.258	1.372	1.552	1.51	0.188	0.305	0.364	0.239	0.226	0.28	0.342	0	0	0.247	100
136	Human Diseases	Neurodegenerative Diseases	Huntington's disease	0.093	0.062	0.041	0.047	0.063	0.068	0.063	0.015	0.017	0.018	0.029	0.039	0.028	0.044	0	0	0.211	100
137	Human Diseases	Cancers	Renal cell carcinoma	0.02	0.017	0.013	0.013	0.017	0.019	0.017	0.004	0.007	0.008	0.007	0.009	0.009	0.01	0.001	0.001	0.114	100
138	Organismal Systems	Digestive System	Bile secretion	0.001	0.000221987	6.05343e-05	0.000315198	0.000224482	0.002	0.000411953	0.00039076	0.000245861	5.5351e-05	0.000428801	0.000298887	0.002	0.000397542	0	0	0.247	97.949
139	Genetic Information Processing	Translation	Ribosome biogenesis in eukaryotes	0.055	0.052	0.049	0.053	0.054	0.063	0.054	0.008	0.005	0.004	0.004	0.003	0.014	0.004	0	0	0.26	100
140	Human Diseases	Infectious Diseases	Influenza A	0.002	0.000281662	9.73302e-05	0.000432017	0.000333762	0.002	0.000471535	0.002	0.000385762	6.62386e-05	0.000452172	0.000342285	0.002	0.000488855	0	0	0.299	98.462
141	Metabolism	Lipid Metabolism	Lipid biosynthesis proteins	0.626	0.568	0.601	0.605	0.598	0.602	0.588	0.034	0.017	0.027	0.026	0.023	0.04	0.042	0	0	0.213	100
142	Metabolism	Lipid Metabolism	Linoleic acid metabolism	0.061	0.043	0.059	0.06	0.052	0.056	0.053	0.008	0.017	0.02	0.012	0.013	0.011	0.015	0	0	0.137	100
143	Metabolism	Amino Acid Metabolism	Arginine and proline metabolism	1.28	1	1.125	1.156	1.126	1.147	1.165	0.11	0.096	0.114	0.08	0.095	0.086	0.082	0	0	0.377	100
144	Human Diseases	Infectious Diseases	Amoebiasis	0.008	0.002	0.004	0.006	0.004	0.005	0.006	0.004	0.002	0.003	0.003	0.003	0.003	0.004	0	0	0.238	100
145	Organismal Systems	Digestive System	Carbohydrate digestion and absorption	0.014	0.008	0.017	0.013	0.01	0.011	0.015	0.005	0.005	0.011	0.007	0.006	0.006	0.009	0.001	0.001	0.116	100
146	Organismal Systems	Endocrine System	PPAR signaling pathway	0.099	0.089	0.12	0.109	0.1	0.096	0.085	0.018	0.021	0.026	0.017	0.02	0.017	0.022	0	0	0.224	100
147	Environmental Information Processing	Signaling Molecules and Interaction	Cellular antigens	0.049	0.033	0.061	0.053	0.048	0.04	0.037	0.01	0.011	0.023	0.019	0.022	0.014	0.019	0	0	0.206	100
148	Metabolism	Carbohydrate Metabolism	Glycolysis / Gluconeogenesis	1.112	1.081	1.149	1.118	1.089	1.02	1.03	0.12	0.1	0.101	0.092	0.094	0.072	0.123	0	0	0.156	100
149	Metabolism	Lipid Metabolism	Secondary bile acid biosynthesis	0.026	0.025	0.036	0.03	0.022	0.02	0.026	0.008	0.007	0.01	0.01	0.009	0.006	0.011	0	0	0.255	100
150	Metabolism	Lipid Metabolism	Primary bile acid biosynthesis	0.027	0.025	0.037	0.031	0.023	0.021	0.026	0.007	0.007	0.009	0.009	0.009	0.006	0.01	0	0	0.261	100
151	Environmental Information Processing	Signaling Molecules and Interaction	Bacterial toxins	0.122	0.12	0.136	0.119	0.108	0.11	0.107	0.034	0.039	0.037	0.013	0.014	0.018	0.015	0.001	0.001	0.115	100
152	Metabolism	Metabolism of Other Amino Acids	Taurine and hypotaurine metabolism	0.136	0.123	0.138	0.13	0.13	0.121	0.117	0.015	0.007	0.012	0.009	0.014	0.009	0.012	0	0	0.278	100
153	Cellular Processes	Transport and Catabolism	Peroxisome	0.197	0.171	0.191	0.186	0.185	0.18	0.164	0.026	0.02	0.035	0.025	0.023	0.02	0.031	0	0	0.136	100
154	Cellular Processes	Cell Growth and Death	Apoptosis	0.007	0.003	0.005	0.005	0.004	0.002	0.002	0.003	0.002	0.006	0.004	0.005	0.001	0.005	0	0	0.182	100
155	Organismal Systems	Endocrine System	Renin-angiotensin system	0.001	0.000155627	5.01212e-05	7.07667e-05	0.001	0.000214073	9.80477e-05	0.001	0.000250684	5.08829e-05	7.21157e-05	0.002	0.000264501	0.000126542	0.008	0.008	0.088	95.385
156	Metabolism	Xenobiotics Biodegradation and Metabolism	Benzoate degradation	0.516	0.276	0.232	0.227	0.225	0.228	0.201	0.081	0.062	0.029	0.034	0.033	0.041	0.042	0	0	0.802	100
157	Metabolism	Lipid Metabolism	Synthesis and degradation of ketone bodies	0.14	0.065	0.048	0.047	0.049	0.049	0.041	0.028	0.02	0.013	0.014	0.016	0.018	0.017	0	0	0.743	100
158	Metabolism	Amino Acid Metabolism	Valine, leucine and isoleucine degradation	0.749	0.368	0.296	0.274	0.27	0.311	0.245	0.159	0.074	0.054	0.074	0.073	0.082	0.063	0	0	0.763	100
159	Metabolism	Xenobiotics Biodegradation and Metabolism	Aminobenzoate degradation	0.367	0.175	0.14	0.124	0.119	0.128	0.112	0.072	0.041	0.02	0.023	0.026	0.024	0.022	0	0	0.831	100
160	Metabolism	Metabolism of Terpenoids and Polyketides	Biosynthesis of siderophore group nonribosomal peptides	0.115	0.045	0.029	0.024	0.021	0.025	0.016	0.022	0.017	0.012	0.009	0.011	0.012	0.008	0	0	0.837	100
161	Metabolism	Xenobiotics Biodegradation and Metabolism	Ethylbenzene degradation	0.15	0.068	0.056	0.046	0.047	0.047	0.039	0.055	0.023	0.012	0.011	0.015	0.008	0.01	0	0	0.678	100
162	Metabolism	Carbohydrate Metabolism	Inositol phosphate metabolism	0.245	0.132	0.124	0.119	0.118	0.122	0.098	0.051	0.041	0.025	0.024	0.028	0.032	0.023	0	0	0.628	100
163	Metabolism	Biosynthesis of Other Secondary Metabolites	Isoflavonoid biosynthesis	0.006	0.001	0.000226281	0.000351428	0.000244971	0.000368471	0.000285049	0.003	0.001	0.000236809	0.000374585	0.000266798	0.000352992	0.000281424	0	0	0.693	100
164	Human Diseases	Cardiovascular Diseases	Hypertrophic cardiomyopathy (HCM)	0.00032021	5.62756e-05	2.08662e-05	2.23076e-05	1.73972e-05	3.54553e-05	1.76966e-05	0.001	7.2912e-05	3.15514e-05	2.81746e-05	2.32092e-05	5.42132e-05	2.98956e-05	0	0	0.219	68.205
165	Organismal Systems	Immune System	RIG-I-like receptor signaling pathway	0.012	0.003	0.001	0.001	0.001	0.001	0.001	0.004	0.003	0.001	0.001	0.001	0.001	0.001	0	0	0.772	100
166	Organismal Systems	Environmental Adaptation	Circadian rhythm - plant	0.001	0.000258262	0.000125325	0.000170996	6.85345e-05	0.000108945	6.25314e-05	0.001	0.000288278	0.000164683	0.000281577	8.19576e-05	0.000127251	7.90425e-05	0	0	0.396	98.974
167	Metabolism	Carbohydrate Metabolism	Propanoate metabolism	0.877	0.667	0.587	0.557	0.58	0.611	0.572	0.101	0.051	0.047	0.061	0.06	0.083	0.078	0	0	0.67	100
168	Metabolism	Amino Acid Metabolism	Tryptophan metabolism	0.476	0.249	0.155	0.16	0.16	0.197	0.161	0.07	0.058	0.063	0.041	0.034	0.055	0.044	0	0	0.793	100
169	Metabolism	Xenobiotics Biodegradation and Metabolism	Caprolactam degradation	0.162	0.081	0.037	0.035	0.03	0.048	0.029	0.043	0.037	0.04	0.019	0.019	0.029	0.017	0	0	0.663	100
170	Metabolism	Amino Acid Metabolism	Lysine degradation	0.36	0.22	0.15	0.14	0.144	0.172	0.142	0.07	0.036	0.047	0.035	0.029	0.043	0.038	0	0	0.726	100
171	Metabolism	Metabolism of Terpenoids and Polyketides	Limonene and pinene degradation	0.36	0.158	0.1	0.094	0.086	0.106	0.082	0.066	0.041	0.031	0.031	0.03	0.035	0.023	0	0	0.842	100
172	Metabolism	Metabolism of Terpenoids and Polyketides	Geraniol degradation	0.235	0.105	0.064	0.06	0.052	0.074	0.05	0.053	0.041	0.042	0.028	0.028	0.036	0.024	0	0	0.716	100
173	Metabolism	Xenobiotics Biodegradation and Metabolism	Metabolism of xenobiotics by cytochrome P450	0.141	0.065	0.04	0.035	0.036	0.041	0.029	0.02	0.018	0.018	0.013	0.013	0.017	0.012	0	0	0.827	100
174	Metabolism	Xenobiotics Biodegradation and Metabolism	Drug metabolism - cytochrome P450	0.148	0.067	0.04	0.036	0.036	0.041	0.03	0.022	0.019	0.018	0.013	0.013	0.017	0.013	0	0	0.831	100
175	Metabolism	Xenobiotics Biodegradation and Metabolism	Styrene degradation	0.096	0.03	0.02	0.02	0.022	0.032	0.024	0.017	0.017	0.01	0.011	0.01	0.015	0.013	0	0	0.766	100
176	Metabolism	Xenobiotics Biodegradation and Metabolism	Fluorobenzoate degradation	0.008	0.002	0.001	0.001	0.001	0.002	0.001	0.005	0.002	0.000399447	0.001	0.001	0.001	0.001	0	0	0.543	100
177	Metabolism	Metabolism of Other Amino Acids	beta-Alanine metabolism	0.38	0.241	0.202	0.217	0.219	0.227	0.217	0.093	0.032	0.034	0.035	0.037	0.036	0.032	0	0	0.582	100
178	Metabolism	Metabolism of Other Amino Acids	D-Arginine and D-ornithine metabolism	0.014	0.005	0.002	0.002	0.002	0.003	0.003	0.007	0.004	0.002	0.001	0.002	0.004	0.002	0	0	0.535	100
179	Human Diseases	Neurodegenerative Diseases	Amyotrophic lateral sclerosis (ALS)	0.053	0.03	0.02	0.021	0.026	0.026	0.023	0.01	0.011	0.012	0.01	0.015	0.008	0.016	0	0	0.414	100
180	Metabolism	Biosynthesis of Other Secondary Metabolites	Unclassfied_Biosynthesis and biodegradation of secondary metabolites	0.09	0.071	0.065	0.057	0.057	0.069	0.064	0.014	0.018	0.018	0.012	0.013	0.019	0.019	0	0	0.28	100
181	Metabolism	Xenobiotics Biodegradation and Metabolism	Chlorocyclohexane and chlorobenzene degradation	0.046	0.017	0.011	0.013	0.017	0.019	0.018	0.012	0.009	0.005	0.007	0.008	0.009	0.011	0	0	0.583	100
182	Metabolism	Carbohydrate Metabolism	Glyoxylate and dicarboxylate metabolism	0.694	0.558	0.543	0.528	0.534	0.581	0.566	0.123	0.049	0.062	0.061	0.054	0.058	0.065	0	0	0.344	100
183	Human Diseases	Cancers	Small cell lung cancer	0.002	0.000279269	9.48251e-05	0.000209201	0.000154477	0.001	0.00020455	0.002	0.000382024	6.51124e-05	0.000234573	0.000134312	0.001	0.000169656	0	0	0.383	97.949
184	Human Diseases	Cancers	Colorectal cancer	0.002	0.000279269	9.48251e-05	0.000209201	0.000154477	0.001	0.00020455	0.002	0.000382024	6.51124e-05	0.000234573	0.000134312	0.001	0.000169656	0	0	0.379	97.949
185	Human Diseases	Cardiovascular Diseases	Viral myocarditis	0.002	0.000279269	9.48251e-05	0.000209201	0.000154477	0.001	0.00020455	0.002	0.000382024	6.51124e-05	0.000234573	0.000134312	0.001	0.000169656	0	0	0.379	97.949
186	Human Diseases	Infectious Diseases	Toxoplasmosis	0.002	0.000279269	9.48251e-05	0.000209201	0.000154477	0.001	0.00020455	0.002	0.000382024	6.51124e-05	0.000234573	0.000134312	0.001	0.000169656	0	0	0.38	97.949
187	Cellular Processes	Cell Growth and Death	p53 signaling pathway	0.002	0.000310707	0.000102734	0.000222503	0.00016022	0.001	0.00021901	0.003	0.000446251	6.85871e-05	0.000249613	0.00013867	0.001	0.000188562	0	0	0.326	98.462
188	Metabolism	Metabolism of Other Amino Acids	D-Alanine metabolism	0.133	0.114	0.105	0.114	0.115	0.109	0.112	0.019	0.017	0.019	0.009	0.013	0.013	0.013	0	0	0.208	100
189	Human Diseases	Neurodegenerative Diseases	Prion diseases	0.019	0.013	0.007	0.008	0.011	0.008	0.008	0.004	0.006	0.006	0.005	0.008	0.004	0.007	0	0	0.281	100
190	Metabolism	Biosynthesis of Other Secondary Metabolites	Indole alkaloid biosynthesis	0.000340007	3.83886e-05	1.27983e-05	5.70651e-05	0.000143449	0.000121809	6.90475e-05	0.000485587	7.12413e-05	1.1312e-05	7.85472e-05	0.000194425	0.000184425	0.000115221	0	0	0.18	85.128
191	Metabolism	Biosynthesis of Other Secondary Metabolites	Betalain biosynthesis	0.000381735	4.46506e-05	1.61127e-05	5.9054e-05	0.000144439	0.000122364	6.96627e-05	0.000496948	7.48314e-05	1.35709e-05	7.91686e-05	0.000195288	0.000184353	0.000115002	0	0	0.209	86.667
192	Metabolism	Amino Acid Metabolism	Glycine, serine and threonine metabolism	0.904	0.794	0.812	0.824	0.834	0.839	0.809	0.063	0.042	0.061	0.053	0.054	0.027	0.055	0	0	0.272	100
193	Metabolism	Xenobiotics Biodegradation and Metabolism	Atrazine degradation	0.038	0.012	0.009	0.017	0.02	0.023	0.023	0.013	0.007	0.005	0.008	0.009	0.012	0.012	0	0	0.436	100
194	Metabolism	Xenobiotics Biodegradation and Metabolism	Polycyclic aromatic hydrocarbon degradation	0.153	0.093	0.111	0.11	0.108	0.099	0.108	0.032	0.032	0.027	0.009	0.012	0.014	0.011	0	0	0.392	100
195	Cellular Processes and Signaling	Germination	Unclassfied_Germination	0.108	0.019	0.017	0.039	0.033	0.031	0.038	0.055	0.021	0.014	0.014	0.019	0.013	0.01	0	0	0.556	100
196	Metabolism	Biosynthesis of Other Secondary Metabolites	beta-Lactam resistance	0.052	0.028	0.032	0.03	0.027	0.028	0.024	0.005	0.006	0.005	0.006	0.008	0.008	0.009	0	0	0.589	100
197	Environmental Information Processing	Signal Transduction	MAPK signaling pathway - yeast	0.085	0.05	0.056	0.052	0.047	0.051	0.042	0.013	0.01	0.015	0.01	0.011	0.009	0.013	0	0	0.542	100
198	Metabolism	Biosynthesis of Other Secondary Metabolites	Penicillin and cephalosporin biosynthesis	0.07	0.033	0.035	0.029	0.024	0.029	0.025	0.008	0.01	0.009	0.007	0.009	0.007	0.008	0	0	0.74	100
199	Metabolism	Lipid Metabolism	Steroid biosynthesis	0.007	0.001	0.001	0.001	0.001	0.001	0.000426854	0.003	0.001	0.001	0.001	0.001	0.001	0.00034289	0	0	0.662	100
200	Metabolism	Amino Acid Metabolism	Phenylalanine metabolism	0.293	0.19	0.201	0.196	0.191	0.199	0.178	0.043	0.029	0.032	0.027	0.023	0.022	0.027	0	0	0.57	100
201	Metabolism	Xenobiotics Biodegradation and Metabolism	Bisphenol degradation	0.1	0.061	0.071	0.07	0.061	0.067	0.062	0.017	0.016	0.018	0.014	0.015	0.012	0.016	0	0	0.382	100
202	Human Diseases	Immune System Diseases	Systemic lupus erythematosus	0.000218923	7.03343e-05	0.000101316	0.000147432	3.84304e-05	0.000105334	2.44917e-05	0.000141464	5.6416e-05	0.000165695	0.000314076	5.17857e-05	0.000218315	2.45695e-05	0.001	0.001	0.111	91.282
203	Metabolism	Lipid Metabolism	Fatty acid metabolism	0.537	0.366	0.278	0.249	0.249	0.26	0.208	0.077	0.051	0.057	0.042	0.05	0.057	0.043	0	0	0.771	100
204	Metabolism	Lipid Metabolism	Arachidonic acid metabolism	0.059	0.04	0.033	0.03	0.03	0.033	0.026	0.009	0.007	0.009	0.011	0.013	0.008	0.012	0	0	0.47	100
205	Genetic Information Processing	Transcription	Unclassfied_Transcription related proteins	0.03	0.02	0.016	0.013	0.013	0.015	0.008	0.004	0.005	0.009	0.005	0.008	0.01	0.006	0	0	0.441	100
206	Metabolism	Carbohydrate Metabolism	Ascorbate and aldarate metabolism	0.159	0.127	0.104	0.101	0.087	0.099	0.088	0.03	0.025	0.021	0.017	0.015	0.022	0.02	0	0	0.527	100
207	Metabolism	Carbohydrate Metabolism	Pyruvate metabolism	1.24	1.148	1.14	1.07	1.08	1.055	1.023	0.032	0.078	0.046	0.047	0.045	0.058	0.074	0	0	0.577	100
208	Genetic Information Processing	Folding, Sorting and Degradation	Ubiquitin system	0.025	0.016	0.015	0.009	0.007	0.008	0.004	0.005	0.006	0.007	0.003	0.004	0.004	0.003	0	0	0.633	100
209	Metabolism	Others	Unclassfied_Others	1.191	1.026	0.996	0.907	0.886	0.843	0.867	0.201	0.111	0.049	0.053	0.049	0.063	0.073	0	0	0.561	100
210	Metabolism	Metabolism of Cofactors and Vitamins	Retinol metabolism	0.093	0.041	0.037	0.033	0.035	0.03	0.025	0.017	0.014	0.01	0.009	0.011	0.009	0.009	0	0	0.758	100
211	Human Diseases	Infectious Diseases	Staphylococcus aureus infection	0.09	0.035	0.033	0.027	0.026	0.02	0.016	0.035	0.027	0.026	0.016	0.023	0.022	0.026	0	0	0.434	100
212	Metabolism	Xenobiotics Biodegradation and Metabolism	Dioxin degradation	0.118	0.079	0.067	0.068	0.061	0.062	0.059	0.019	0.016	0.018	0.015	0.018	0.021	0.021	0	0	0.502	100
213	Metabolism	Xenobiotics Biodegradation and Metabolism	Naphthalene degradation	0.341	0.194	0.179	0.154	0.153	0.136	0.114	0.081	0.059	0.025	0.025	0.034	0.022	0.028	0	0	0.7	100
214	Metabolism	Amino Acid Metabolism	Tyrosine metabolism	0.584	0.418	0.39	0.354	0.357	0.333	0.305	0.096	0.067	0.031	0.03	0.038	0.028	0.037	0	0	0.721	100
215	Metabolism	Xenobiotics Biodegradation and Metabolism	Chloroalkane and chloroalkene degradation	0.265	0.205	0.19	0.189	0.187	0.176	0.158	0.03	0.07	0.04	0.027	0.026	0.029	0.036	0	0	0.366	100
216	Metabolism	Xenobiotics Biodegradation and Metabolism	Xylene degradation	0.084	0.067	0.063	0.061	0.055	0.049	0.045	0.014	0.011	0.018	0.015	0.018	0.013	0.019	0	0	0.346	100
217	Metabolism	Biosynthesis of Other Secondary Metabolites	Caffeine metabolism	0.00017862	0.000109305	8.37069e-05	0.000100993	2.70202e-05	2.36076e-05	1.15136e-05	0.000236845	0.0001247	0.000169819	0.000285633	5.89718e-05	2.83105e-05	1.16715e-05	0.003	0.003	0.099	82.051
218	Metabolism	Metabolism of Terpenoids and Polyketides	Carotenoid biosynthesis	0.01	0.008	0.006	0.004	0.004	0.004	0.003	0.005	0.006	0.003	0.002	0.003	0.004	0.002	0	0	0.257	100
219	Metabolism	Metabolism of Other Amino Acids	Glutathione metabolism	0.352	0.317	0.269	0.231	0.238	0.246	0.205	0.032	0.045	0.055	0.023	0.033	0.039	0.026	0	0	0.605	100
220	Metabolism	Biosynthesis of Other Secondary Metabolites	Stilbenoid, diarylheptanoid and gingerol biosynthesis	0.014	0.009	0.007	0.003	0.005	0.004	0.001	0.007	0.007	0.004	0.002	0.003	0.003	0.001	0	0	0.434	100
221	Metabolism	Lipid Metabolism	Ether lipid metabolism	0.008	0.007	0.005	0.002	0.004	0.002	0.001	0.005	0.006	0.003	0.002	0.003	0.003	0.001	0	0	0.309	100
222	Metabolism	Metabolism of Cofactors and Vitamins	Unclassfied_Metabolism of cofactors and vitamins	0.246	0.204	0.154	0.138	0.152	0.155	0.141	0.032	0.019	0.033	0.023	0.032	0.026	0.028	0	0	0.62	100
223	Metabolism	Carbohydrate Metabolism	Butanoate metabolism	1.034	0.864	0.704	0.661	0.685	0.696	0.614	0.103	0.091	0.096	0.067	0.082	0.083	0.064	0	0	0.707	100
224	Metabolism	Metabolism of Cofactors and Vitamins	Ubiquinone and other terpenoid-quinone biosynthesis	0.331	0.292	0.241	0.228	0.234	0.25	0.207	0.033	0.094	0.083	0.049	0.063	0.056	0.054	0	0	0.256	100
225	Human Diseases	Infectious Diseases	Chagas disease (American trypanosomiasis)	0.014	0.01	0.004	0.002	0.002	0.004	0.002	0.005	0.006	0.007	0.002	0.002	0.003	0.002	0	0	0.494	100
226	Human Diseases	Infectious Diseases	African trypanosomiasis	0.014	0.01	0.004	0.003	0.003	0.004	0.002	0.005	0.006	0.006	0.002	0.003	0.003	0.002	0	0	0.469	100
227	Human Diseases	Cancers	Bladder cancer	0.012	0.01	0.004	0.002	0.002	0.004	0.002	0.005	0.007	0.007	0.002	0.002	0.003	0.002	0	0	0.448	100
228	Metabolism	Xenobiotics Biodegradation and Metabolism	Toluene degradation	0.156	0.162	0.141	0.12	0.127	0.129	0.112	0.03	0.05	0.037	0.021	0.038	0.022	0.022	0	0	0.206	100
229	Environmental Information Processing	Signaling Molecules and Interaction	Ion channels	0.043	0.05	0.038	0.024	0.028	0.023	0.019	0.006	0.017	0.011	0.011	0.015	0.012	0.01	0	0	0.426	100
230	Metabolism	Metabolism of Terpenoids and Polyketides	Tetracycline biosynthesis	0.175	0.181	0.161	0.142	0.154	0.147	0.145	0.015	0.017	0.014	0.031	0.035	0.031	0.039	0	0	0.207	100
231	Metabolism	Nucleotide Metabolism	Unclassfied_Nucleotide metabolism	0.069	0.072	0.049	0.049	0.042	0.048	0.043	0.009	0.022	0.026	0.014	0.018	0.014	0.014	0	0	0.282	100
232	Environmental Information Processing	Signal Transduction	Unclassfied_Signal transduction mechanisms	0.497	0.503	0.444	0.449	0.43	0.424	0.426	0.022	0.067	0.074	0.047	0.066	0.043	0.066	0	0	0.214	100
233	Environmental Information Processing	Membrane Transport	Phosphotransferase system (PTS)	0.77	0.787	0.538	0.43	0.405	0.442	0.42	0.295	0.211	0.217	0.15	0.142	0.226	0.201	0	0	0.349	100
234	Cellular Processes and Signaling	Inorganic ion transport and metabolism	Unclassfied_Inorganic ion transport and metabolism	0.273	0.283	0.227	0.181	0.178	0.206	0.178	0.039	0.083	0.08	0.027	0.031	0.042	0.033	0	0	0.376	100
235	Poorly Characterized	Function unknown	Unclassfied_Function unknown	1.683	1.685	1.418	1.337	1.381	1.455	1.347	0.118	0.243	0.253	0.102	0.129	0.14	0.114	0	0	0.397	100
236	Human Diseases	Infectious Diseases	Bacterial invasion of epithelial cells	0.008	0.009	0.003	0.001	0.001	0.003	0.001	0.004	0.007	0.007	0.001	0.002	0.004	0.001	0	0	0.344	100
237	Genetic Information Processing	Folding, Sorting and Degradation	Sulfur relay system	0.362	0.414	0.303	0.275	0.301	0.312	0.289	0.037	0.052	0.067	0.04	0.045	0.066	0.053	0	0	0.422	100
238	Metabolism	Lipid Metabolism	Biosynthesis of unsaturated fatty acids	0.228	0.175	0.122	0.119	0.119	0.139	0.121	0.027	0.04	0.047	0.018	0.015	0.027	0.019	0	0	0.608	100
239	Environmental Information Processing	Membrane Transport	ABC transporters	4.049	3.534	2.856	2.995	2.987	3.119	3.123	0.177	0.265	0.467	0.324	0.349	0.309	0.367	0	0	0.555	100
240	Metabolism	Lipid Metabolism	alpha-Linolenic acid metabolism	0.033	0.024	0.01	0.01	0.013	0.018	0.016	0.008	0.012	0.013	0.008	0.009	0.009	0.012	0	0	0.352	100
241	Environmental Information Processing	Signal Transduction	Two-component system	1.939	1.896	1.477	1.418	1.509	1.581	1.607	0.136	0.216	0.301	0.204	0.188	0.196	0.299	0	0	0.406	100
242	Metabolism	Enzyme Families	Protein kinases	0.372	0.339	0.268	0.263	0.256	0.273	0.276	0.026	0.064	0.07	0.029	0.029	0.034	0.031	0	0	0.454	100
243	Genetic Information Processing	Transcription	Transcription factors	1.867	1.725	1.437	1.454	1.334	1.372	1.444	0.124	0.297	0.273	0.186	0.195	0.172	0.226	0	0	0.403	100
244	Environmental Information Processing	Membrane Transport	Transporters	7.222	6.249	5.602	5.78	5.583	5.629	5.942	0.6	0.708	0.826	0.699	0.84	0.596	0.859	0	0	0.335	100
245	Metabolism	Biosynthesis of Other Secondary Metabolites	Flavone and flavonol biosynthesis	0.006	0.004	0.004	0.003	0.002	0.002	0.005	0.003	0.003	0.003	0.002	0.002	0.001	0.005	0	0	0.202	100
246	Metabolism	Energy Metabolism	Sulfur metabolism	0.303	0.31	0.321	0.277	0.287	0.284	0.276	0.012	0.04	0.045	0.025	0.022	0.028	0.022	0	0	0.229	100
247	Cellular Processes and Signaling	Other ion-coupled transporters	Unclassfied_Other ion-coupled transporters	1.479	1.49	1.479	1.301	1.337	1.298	1.249	0.091	0.086	0.13	0.079	0.085	0.095	0.064	0	0	0.511	100
248	Cellular Processes and Signaling	Membrane and intracellular structural molecules	Unclassfied_Membrane and intracellular structural molecules	0.683	0.683	0.715	0.629	0.638	0.669	0.601	0.103	0.137	0.162	0.113	0.129	0.096	0.121	0.021	0.022	0.075	100
249	Metabolism	Metabolism of Other Amino Acids	Phosphonate and phosphinate metabolism	0.075	0.066	0.065	0.051	0.044	0.052	0.044	0.009	0.015	0.018	0.011	0.016	0.009	0.011	0	0	0.402	100
250	Metabolism	Metabolism of Cofactors and Vitamins	Lipoic acid metabolism	0.064	0.057	0.053	0.04	0.032	0.04	0.028	0.004	0.013	0.018	0.011	0.014	0.013	0.011	0	0	0.47	100
251	Environmental Information Processing	Signal Transduction	Phosphatidylinositol signaling system	0.106	0.111	0.108	0.093	0.088	0.098	0.089	0.006	0.008	0.014	0.007	0.015	0.011	0.013	0	0	0.382	100
252	Metabolism	Amino Acid Metabolism	Unclassfied_Amino acid metabolism	0.224	0.232	0.214	0.2	0.193	0.194	0.177	0.025	0.03	0.019	0.025	0.04	0.027	0.034	0	0	0.262	100
253	Human Diseases	Metabolic Diseases	Type II diabetes mellitus	0.049	0.051	0.052	0.049	0.045	0.05	0.049	0.003	0.004	0.006	0.006	0.008	0.005	0.009	0.007	0.007	0.09	100
254	Metabolism	Lipid Metabolism	Glycerolipid metabolism	0.345	0.414	0.397	0.375	0.366	0.339	0.342	0.044	0.06	0.055	0.059	0.052	0.042	0.06	0	0	0.2	100
255	Metabolism	Biosynthesis of Other Secondary Metabolites	Flavonoid biosynthesis	0.002	0.007	0.007	0.004	0.005	0.003	0.002	0.002	0.007	0.004	0.002	0.003	0.003	0.002	0	0	0.221	100
256	Organismal Systems	Excretory System	Proximal tubule bicarbonate reclamation	0.022	0.03	0.031	0.022	0.017	0.019	0.013	0.004	0.004	0.01	0.008	0.008	0.006	0.007	0	0	0.42	100
257	Cellular Processes and Signaling	Pores ion channels	Unclassfied_Pores ion channels	0.402	0.479	0.507	0.403	0.4	0.413	0.355	0.08	0.104	0.138	0.082	0.082	0.058	0.085	0	0	0.21	100
258	Human Diseases	Infectious Diseases	Pertussis	0.029	0.09	0.053	0.029	0.027	0.04	0.022	0.032	0.068	0.058	0.01	0.015	0.027	0.012	0	0	0.249	100
259	Human Diseases	Immune System Diseases	Primary immunodeficiency	0.054	0.064	0.058	0.053	0.054	0.049	0.049	0.007	0.004	0.006	0.006	0.005	0.006	0.006	0	0	0.42	100
*Pathways present in at least 50% of intestinal samples (small intestine: N= 263; large intestine: N=264) were test using the Statistical Analysis of Metagenomic (and other) Profiles (STAMP). Welch’s t-test was performed, with a Benjamini–Hochberg FDR < .05 as a cutoff for significance.
**The backgroud color correlated to the mean proportion of functional pathway at each time-point.
