# Supplementary material for: Maternal milk and fecal microbes guide the spatiotemporal development of mucosa-associated microbiota and barrier function in the porcine neonatal gut
Source: BMC Biol. 2019 Dec 18;17:106. doi: 10.1186/s12915-019-0729-2 (PMC6921401; doi:10.1186/s12915-019-0729-2)
Supplement: Supplementary file 10 — Additional file 10: Table S3. Different PICRUSt-predicted KEGG pathways of mucosa-associated microbiota between two clusters, small intestinal cluster (including the large intestinal samples at birth) and large intestinal cluster (except the large intestinal samples at birth). P values by Welch’s t-test with a Benjamini–Hochberg FDR correction were computed by STAMP. [file 12915_2019_729_MOESM10_ESM.xlsx]

## Sheet: Table S3
Table S3. Differential PICRUSt-predicted KEGG pathways of mucosa-associated microbiota between two clusters.
Enriched group	No.	PICRUSt-predicted functional metagenomes*			Group1		Group2		P-values	Q-values (FDR Corrected)	Difference between means	Confidence interval (95%)		Prevalence (%)
		Pathway_level1	Pathway_level2	Pathway_level3	Mean proportion (%)	Standard deviation (%)	Mean proportion (%)	Standard deviation (%)				Lower CI	Upper CI
Pathways Enriched in Cluster1 (All the small intestinal samples, and large intestinal samples at day 0)	1	Cellular Processes	Cell Growth and Death	p53 signaling pathway	0.002	0.002	0.000254662	0.000361086	0	0	0.001	0.001	0.002	99.183
	2	Human Diseases	Cancers	Colorectal cancer	0.002	0.002	0.000240608	0.000342753	0	0	0.001	0.001	0.002	98.91
	3	Human Diseases	Infectious Diseases	Toxoplasmosis	0.002	0.002	0.000240608	0.000342753	0	0	0.001	0.001	0.002	98.91
	4	Human Diseases	Cardiovascular Diseases	Viral myocarditis	0.002	0.002	0.000240608	0.000342753	0	0	0.001	0.001	0.002	98.91
	5	Human Diseases	Cancers	Small cell lung cancer	0.002	0.002	0.000240608	0.000342753	0	0	0.001	0.001	0.002	98.91
	6	Metabolism	Biosynthesis of Other Secondary Metabolites	Isoflavonoid biosynthesis	0.003	0.003	0.000383093	0.001	0	0	0.003	0.002	0.003	99.728
	7	Metabolism	Lipid Metabolism	Steroid biosynthesis	0.004	0.003	0.001	0.001	0	0	0.003	0.002	0.003	100
	8	Organismal Systems	Immune System	RIG-I-like receptor signaling pathway	0.006	0.004	0.001	0.001	0	0	0.004	0.004	0.005	100
	9	Metabolism	Xenobiotics Biodegradation and Metabolism	Fluorobenzoate degradation	0.005	0.005	0.001	0.001	0	0	0.004	0.003	0.005	100
	10	Metabolism	Metabolism of Other Amino Acids	D-Arginine and D-ornithine metabolism	0.008	0.006	0.003	0.003	0	0	0.005	0.004	0.006	100
	11	Human Diseases	Cancers	Bladder cancer	0.018	0.005	0.004	0.005	0	0	0.014	0.013	0.015	100
	12	Human Diseases	Infectious Diseases	African trypanosomiasis	0.019	0.005	0.004	0.005	0	0	0.015	0.014	0.016	100
	13	Human Diseases	Infectious Diseases	Chagas disease (American trypanosomiasis)	0.019	0.005	0.004	0.005	0	0	0.015	0.014	0.016	100
	14	Genetic Information Processing	Folding, Sorting and Degradation	Ubiquitin system	0.026	0.004	0.01	0.006	0	0	0.016	0.015	0.017	100
	15	Human Diseases	Neurodegenerative Diseases	Prion diseases	0.022	0.004	0.009	0.007	0	0	0.013	0.012	0.014	100
	16	Metabolism	Biosynthesis of Other Secondary Metabolites	beta-Lactam resistance	0.049	0.007	0.028	0.007	0	0	0.021	0.019	0.022	100
	17	Genetic Information Processing	Transcription	Unclassfied_Transcription related proteins	0.028	0.005	0.014	0.008	0	0	0.014	0.013	0.015	100
	18	Genetic Information Processing	Translation	Ribosome biogenesis in eukaryotes	0.065	0.009	0.054	0.008	0	0	0.01	0.009	0.012	100
	19	Human Diseases	Cancers	Renal cell carcinoma	0.025	0.004	0.016	0.009	0	0	0.009	0.007	0.01	100
	20	Metabolism	Xenobiotics Biodegradation and Metabolism	Chlorocyclohexane and chlorobenzene degradation	0.048	0.012	0.016	0.009	0	0	0.032	0.03	0.034	100
	21	Metabolism	Biosynthesis of Other Secondary Metabolites	Penicillin and cephalosporin biosynthesis	0.057	0.01	0.029	0.009	0	0	0.028	0.026	0.03	100
	22	Metabolism	Xenobiotics Biodegradation and Metabolism	Atrazine degradation	0.053	0.017	0.017	0.011	0	0	0.036	0.033	0.039	100
	23	Metabolism	Lipid Metabolism	Arachidonic acid metabolism	0.063	0.012	0.032	0.011	0	0	0.031	0.028	0.033	100
	24	Metabolism	Lipid Metabolism	alpha-Linolenic acid metabolism	0.041	0.008	0.015	0.012	0	0	0.026	0.024	0.028	100
	25	Metabolism	Metabolism of Cofactors and Vitamins	Retinol metabolism	0.084	0.016	0.034	0.012	0	0	0.05	0.048	0.053	100
	26	Environmental Information Processing	Signal Transduction	MAPK signaling pathway - yeast	0.078	0.013	0.05	0.012	0	0	0.028	0.026	0.031	100
	27	Human Diseases	Neurodegenerative Diseases	Amyotrophic lateral sclerosis (ALS)	0.053	0.008	0.024	0.013	0	0	0.029	0.027	0.031	100
	28	Metabolism	Metabolism of Other Amino Acids	Taurine and hypotaurine metabolism	0.156	0.018	0.127	0.013	0	0	0.029	0.026	0.033	100
	29	Metabolism	Xenobiotics Biodegradation and Metabolism	Styrene degradation	0.104	0.026	0.025	0.014	0	0	0.079	0.075	0.083	100
	30	Metabolism	Metabolism of Terpenoids and Polyketides	Biosynthesis of siderophore group nonribosomal peptides	0.094	0.021	0.027	0.015	0	0	0.068	0.064	0.071	100
	31	Metabolism	Xenobiotics Biodegradation and Metabolism	Bisphenol degradation	0.088	0.017	0.065	0.016	0	0	0.023	0.02	0.026	100
	32	Metabolism	Metabolism of Cofactors and Vitamins	Lipoic acid metabolism	0.059	0.007	0.042	0.017	0	0	0.017	0.014	0.02	100
	33	Metabolism	Xenobiotics Biodegradation and Metabolism	Ethylbenzene degradation	0.094	0.052	0.051	0.017	0	0	0.044	0.036	0.051	100
	34	Metabolism	Biosynthesis of Other Secondary Metabolites	Unclassfied_Biosynthesis and biodegradation of secondary metabolites	0.106	0.017	0.064	0.017	0	0	0.042	0.038	0.046	100
	35	Metabolism	Lipid Metabolism	Synthesis and degradation of ketone bodies	0.162	0.036	0.05	0.018	0	0	0.112	0.106	0.118	100
	36	Metabolism	Xenobiotics Biodegradation and Metabolism	Metabolism of xenobiotics by cytochrome P450	0.145	0.021	0.041	0.019	0	0	0.104	0.1	0.108	100
	37	Metabolism	Xenobiotics Biodegradation and Metabolism	Dioxin degradation	0.098	0.017	0.066	0.019	0	0	0.032	0.028	0.036	100
	38	Metabolism	Xenobiotics Biodegradation and Metabolism	Drug metabolism - cytochrome P450	0.148	0.022	0.042	0.02	0	0	0.107	0.102	0.111	100
	39	Metabolism	Nucleotide Metabolism	Unclassfied_Nucleotide metabolism	0.077	0.011	0.051	0.021	0	0	0.026	0.022	0.029	100
	40	Organismal Systems	Circulatory System	Cardiac muscle contraction	0.05	0.019	0.018	0.023	0	0	0.031	0.027	0.036	100
	41	Human Diseases	Neurodegenerative Diseases	Parkinson's disease	0.052	0.019	0.019	0.023	0	0	0.033	0.028	0.037	100
	42	Metabolism	Carbohydrate Metabolism	Ascorbate and aldarate metabolism	0.127	0.023	0.101	0.024	0	0	0.026	0.021	0.031	100
	43	Metabolism	Amino Acid Metabolism	Phenylalanine metabolism	0.317	0.048	0.193	0.028	0	0	0.124	0.116	0.132	100
	44	Human Diseases	Neurodegenerative Diseases	Alzheimer's disease	0.119	0.027	0.072	0.03	0	0	0.047	0.041	0.053	100
	45	Metabolism	Carbohydrate Metabolism	Inositol phosphate metabolism	0.295	0.066	0.119	0.031	0	0	0.176	0.166	0.187	100
	46	Human Diseases	Neurodegenerative Diseases	Huntington's disease	0.108	0.018	0.057	0.032	0	0	0.05	0.045	0.056	100
	47	Metabolism	Xenobiotics Biodegradation and Metabolism	Caprolactam degradation	0.211	0.048	0.043	0.033	0	0	0.168	0.159	0.176	100
	48	Metabolism	Lipid Metabolism	Lipid biosynthesis proteins	0.64	0.026	0.594	0.033	0	0	0.046	0.04	0.052	100
	49	Metabolism	Xenobiotics Biodegradation and Metabolism	Aminobenzoate degradation	0.289	0.076	0.133	0.034	0	0	0.156	0.144	0.168	100
	50	Metabolism	Metabolism of Cofactors and Vitamins	Unclassfied_Metabolism of cofactors and vitamins	0.267	0.022	0.157	0.035	0	0	0.109	0.103	0.115	100
	51	Metabolism	Lipid Metabolism	Biosynthesis of unsaturated fatty acids	0.252	0.028	0.132	0.036	0	0	0.12	0.113	0.126	100
	52	Metabolism	Metabolism of Other Amino Acids	beta-Alanine metabolism	0.487	0.106	0.22	0.036	0	0	0.267	0.251	0.283	100
	53	Metabolism	Xenobiotics Biodegradation and Metabolism	Toluene degradation	0.194	0.03	0.132	0.037	0	0	0.062	0.055	0.069	100
	54	Metabolism	Metabolism of Terpenoids and Polyketides	Geraniol degradation	0.283	0.058	0.067	0.038	0	0	0.215	0.205	0.225	100
	55	Metabolism	Metabolism of Terpenoids and Polyketides	Limonene and pinene degradation	0.339	0.059	0.105	0.041	0	0	0.235	0.225	0.245	100
	56	Metabolism	Xenobiotics Biodegradation and Metabolism	Naphthalene degradation	0.265	0.076	0.155	0.043	0	0	0.11	0.097	0.123	100
	57	Metabolism	Xenobiotics Biodegradation and Metabolism	Chloroalkane and chloroalkene degradation	0.247	0.036	0.184	0.043	0	0	0.062	0.054	0.071	100
	58	Metabolism	Xenobiotics Biodegradation and Metabolism	Benzoate degradation	0.473	0.082	0.232	0.047	0	0	0.241	0.227	0.255	100
	59	Metabolism	Amino Acid Metabolism	Lysine degradation	0.422	0.072	0.161	0.048	0	0	0.261	0.248	0.273	100
	60	Metabolism	Metabolism of Other Amino Acids	Glutathione metabolism	0.385	0.03	0.251	0.052	0	0	0.133	0.124	0.142	100
	61	Metabolism	Amino Acid Metabolism	Glycine, serine and threonine metabolism	0.969	0.076	0.819	0.052	0	0	0.15	0.137	0.164	100
	62	Metabolism	Enzyme Families	Protein kinases	0.361	0.032	0.279	0.054	0	0	0.083	0.073	0.092	100
	63	Metabolism	Amino Acid Metabolism	Tyrosine metabolism	0.496	0.09	0.36	0.054	0	0	0.135	0.12	0.15	100
	64	Metabolism	Amino Acid Metabolism	Tryptophan metabolism	0.516	0.075	0.18	0.061	0	0	0.336	0.322	0.35	100
	65	Metabolism	Carbohydrate Metabolism	Glyoxylate and dicarboxylate metabolism	0.845	0.143	0.551	0.061	0	0	0.294	0.272	0.316	100
	66	Cellular Processes and Signaling	Inorganic ion transport and metabolism	Unclassfied_Inorganic ion transport and metabolism	0.302	0.041	0.209	0.066	0	0	0.093	0.081	0.105	100
	67	Environmental Information Processing	Signal Transduction	Unclassfied_Signal transduction mechanisms	0.502	0.03	0.446	0.067	0	0	0.056	0.045	0.067	100
	68	Metabolism	Lipid Metabolism	Fatty acid metabolism	0.59	0.076	0.269	0.069	0	0	0.321	0.306	0.336	100
	69	Genetic Information Processing	Folding, Sorting and Degradation	Sulfur relay system	0.401	0.038	0.316	0.071	0	0	0.086	0.074	0.098	100
	70	Metabolism	Metabolism of Cofactors and Vitamins	Ubiquinone and other terpenoid-quinone biosynthesis	0.366	0.047	0.242	0.073	0	0	0.124	0.111	0.137	100
	71	Metabolism	Carbohydrate Metabolism	Propanoate metabolism	0.981	0.119	0.595	0.074	0	0	0.385	0.365	0.405	100
	72	Metabolism	Carbohydrate Metabolism	Pyruvate metabolism	1.217	0.044	1.087	0.074	0	0	0.13	0.118	0.143	100
	73	Metabolism	Amino Acid Metabolism	Valine, leucine and isoleucine degradation	0.894	0.195	0.294	0.081	0	0	0.6	0.57	0.63	100
	74	Metabolism	Amino Acid Metabolism	Arginine and proline metabolism	1.364	0.149	1.12	0.108	0	0	0.244	0.217	0.271	100
	75	Metabolism	Carbohydrate Metabolism	Butanoate metabolism	1.145	0.129	0.705	0.112	0	0	0.44	0.416	0.465	100
	76	Cellular Processes and Signaling	Other ion-coupled transporters	Unclassfied_Other ion-coupled transporters	1.546	0.071	1.36	0.13	0	0	0.186	0.164	0.208	100
	77	Cellular Processes and Signaling	Membrane and intracellular structural molecules	Unclassfied_Membrane and intracellular structural molecules	0.804	0.103	0.656	0.134	0	0	0.148	0.123	0.173	100
	78	Cellular Processes	Cell Motility	Bacterial chemotaxis	0.618	0.088	0.44	0.19	0	0	0.179	0.147	0.21	100
	79	Poorly Characterized	Function unknown	Unclassfied_Function unknown	1.818	0.14	1.437	0.21	0	0	0.381	0.344	0.418	100
	80	Genetic Information Processing	Transcription	Transcription factors	1.743	0.12	1.46	0.261	0	0	0.284	0.24	0.327	100
	81	Environmental Information Processing	Signal Transduction	Two-component system	2.064	0.146	1.578	0.283	0	0	0.486	0.438	0.533	100
	82	Cellular Processes	Cell Motility	Flagellar assembly	0.88	0.164	0.504	0.3	0	0	0.377	0.326	0.428	100
	83	Environmental Information Processing	Membrane Transport	Secretion system	1.812	0.194	1.426	0.337	0	0	0.386	0.328	0.444	100
	84	Environmental Information Processing	Membrane Transport	ABC transporters	4.14	0.215	3.099	0.412	0	0	1.041	0.972	1.111	100
	85	Cellular Processes	Cell Motility	Bacterial motility proteins	1.728	0.321	1.037	0.496	0	0	0.691	0.603	0.778	100
	86	Environmental Information Processing	Membrane Transport	Transporters	6.72	0.49	5.792	0.797	0	0	0.928	0.789	1.067	100
Pathways Enriched in Cluster2 (Large intestinal samples after day 0)	1	Metabolism	Energy Metabolism	Carbon fixation in photosynthetic organisms	0.434	0.031	0.62	0.048	0	3.34898e-126	-0.186	-0.194	-0.177	100
	2	Genetic Information Processing	Translation	Translation factors	0.358	0.039	0.543	0.049	0	4.34752e-124	-0.184	-0.193	-0.175	100
	3	Metabolism	Nucleotide Metabolism	Pyrimidine metabolism	1.38	0.127	1.862	0.131	0	3.08343e-118	-0.482	-0.508	-0.455	100
	4	Metabolism	Metabolism of Other Amino Acids	D-Glutamine and D-glutamate metabolism	0.116	0.01	0.158	0.013	0	1.19269e-112	-0.043	-0.045	-0.04	100
	5	Genetic Information Processing	Folding, Sorting and Degradation	Protein export	0.478	0.036	0.626	0.044	0	1.19906e-112	-0.148	-0.157	-0.14	100
	6	Genetic Information Processing	Replication and Repair	Mismatch repair	0.64	0.043	0.841	0.062	0	2.62031e-108	-0.201	-0.212	-0.19	100
	7	Organismal Systems	Endocrine System	Insulin signaling pathway	0.023	0.015	0.07	0.012	0	4.09487e-108	-0.047	-0.05	-0.044	100
	8	Genetic Information Processing	Translation	Ribosome	1.643	0.163	2.399	0.237	0	4.4905e-106	-0.756	-0.798	-0.713	100
	9	Genetic Information Processing	Replication and Repair	Homologous recombination	0.753	0.049	0.956	0.065	0	7.28448e-104	-0.203	-0.215	-0.191	100
	10	Metabolism	Carbohydrate Metabolism	Amino sugar and nucleotide sugar metabolism	0.889	0.162	1.398	0.158	0	1.24917e-100	-0.508	-0.541	-0.475	100
	11	Metabolism	Glycan Biosynthesis and Metabolism	Peptidoglycan biosynthesis	0.607	0.066	0.808	0.065	0	2.6197e-96	-0.2	-0.214	-0.187	100
	12	Metabolism	Metabolism of Terpenoids and Polyketides	Terpenoid backbone biosynthesis	0.441	0.031	0.581	0.049	0	2.20133e-94	-0.14	-0.148	-0.131	100
	13	Genetic Information Processing	Replication and Repair	DNA replication proteins	0.973	0.065	1.243	0.096	0	1.28239e-93	-0.27	-0.288	-0.253	100
	14	Genetic Information Processing	Replication and Repair	Chromosome	1.338	0.076	1.584	0.086	0	2.74258e-92	-0.246	-0.262	-0.229	100
	15	Genetic Information Processing	Replication and Repair	DNA repair and recombination proteins	2.412	0.127	2.858	0.16	0	5.22154e-92	-0.446	-0.476	-0.416	100
	16	Genetic Information Processing	Replication and Repair	Nucleotide excision repair	0.265	0.023	0.389	0.045	0	7.91546e-91	-0.125	-0.132	-0.117	100
	17	Organismal Systems	Endocrine System	Progesterone-mediated oocyte maturation	0.021	0.005	0.04	0.007	0	1.21337e-88	-0.019	-0.02	-0.018	100
	18	Organismal Systems	Immune System	Antigen processing and presentation	0.021	0.005	0.04	0.007	0	1.22515e-88	-0.019	-0.02	-0.018	100
	19	Metabolism	Nucleotide Metabolism	Purine metabolism	2.005	0.116	2.349	0.126	0	8.20571e-87	-0.343	-0.368	-0.318	100
	20	Metabolism	Enzyme Families	Peptidases	1.461	0.092	1.824	0.138	0	9.37435e-87	-0.363	-0.387	-0.338	100
	21	Genetic Information Processing	Folding, Sorting and Degradation	Proteasome	0.022	0.005	0.041	0.007	0	1.99456e-86	-0.019	-0.021	-0.018	100
	22	Metabolism	Biosynthesis of Other Secondary Metabolites	Novobiocin biosynthesis	0.094	0.015	0.137	0.016	0	3.00369e-86	-0.043	-0.046	-0.04	100
	23	Cellular Processes	Cell Motility	Cytoskeleton proteins	0.164	0.025	0.313	0.058	0	2.51774e-82	-0.149	-0.159	-0.14	100
	24	Metabolism	Metabolism of Terpenoids and Polyketides	Biosynthesis of vancomycin group antibiotics	0.031	0.005	0.064	0.013	0	1.84603e-81	-0.033	-0.035	-0.031	100
	25	Genetic Information Processing	Transcription	RNA polymerase	0.129	0.016	0.175	0.018	0	4.68753e-81	-0.046	-0.05	-0.042	100
	26	Metabolism	Amino Acid Metabolism	Lysine biosynthesis	0.575	0.032	0.777	0.082	0	2.08686e-78	-0.201	-0.214	-0.188	100
	27	Human Diseases	Cancers	Prostate cancer	0.021	0.006	0.042	0.009	0	1.04239e-77	-0.021	-0.022	-0.019	100
	28	Genetic Information Processing	Replication and Repair	DNA replication	0.572	0.029	0.693	0.051	0	2.40743e-77	-0.121	-0.13	-0.112	100
	29	Metabolism	Energy Metabolism	Photosynthesis	0.244	0.025	0.373	0.054	0	5.55819e-77	-0.129	-0.138	-0.12	100
	30	Genetic Information Processing	Translation	Aminoacyl-tRNA biosynthesis	0.906	0.076	1.197	0.127	0	4.86228e-75	-0.291	-0.313	-0.269	100
	31	Genetic Information Processing	Folding, Sorting and Degradation	Protein processing in endoplasmic reticulum	0.026	0.007	0.073	0.02	0	7.61278e-75	-0.048	-0.051	-0.045	100
	32	Genetic Information Processing	Restriction enzyme	Unclassfied_Restriction enzyme	0.099	0.032	0.218	0.053	0	1.0982e-72	-0.119	-0.128	-0.11	100
	33	Metabolism	Metabolism of Terpenoids and Polyketides	Zeatin biosynthesis	0.03	0.003	0.053	0.01	0	3.86779e-72	-0.023	-0.024	-0.021	100
	34	Metabolism	Carbohydrate Metabolism	Starch and sucrose metabolism	0.433	0.106	0.826	0.181	0	9.28091e-71	-0.394	-0.425	-0.362	100
	35	Organismal Systems	Immune System	NOD-like receptor signaling pathway	0.024	0.004	0.043	0.009	0	1.32318e-70	-0.019	-0.021	-0.018	100
	36	Cellular Processes	Cell Growth and Death	Cell cycle - Caulobacter	0.404	0.024	0.506	0.047	0	1.2325e-69	-0.102	-0.109	-0.094	100
	37	Human Diseases	Infectious Diseases	Epithelial cell signaling in Helicobacter pylori infection	0.052	0.005	0.078	0.012	0	1.79563e-69	-0.025	-0.027	-0.023	100
	38	Metabolism	Energy Metabolism	Photosynthesis proteins	0.27	0.023	0.379	0.051	0	2.36439e-69	-0.11	-0.118	-0.101	100
	39	Metabolism	Lipid Metabolism	Unclassfied_Lipid metabolism	0.078	0.017	0.12	0.019	0	1.2225e-67	-0.041	-0.045	-0.038	100
	40	Metabolism	Biosynthesis of Other Secondary Metabolites	Isoquinoline alkaloid biosynthesis	0.035	0.008	0.06	0.012	0	7.43192e-67	-0.025	-0.027	-0.023	100
	41	Metabolism	Metabolism of Terpenoids and Polyketides	Prenyltransferases	0.267	0.019	0.331	0.031	0	2.71654e-66	-0.063	-0.069	-0.058	100
	42	Metabolism	Amino Acid Metabolism	Cysteine and methionine metabolism	0.814	0.06	0.931	0.044	0	3.71601e-66	-0.117	-0.127	-0.106	100
	43	Metabolism	Metabolism of Cofactors and Vitamins	Thiamine metabolism	0.416	0.018	0.488	0.035	0	1.08362e-65	-0.071	-0.077	-0.065	100
	44	Human Diseases	Infectious Diseases	Tuberculosis	0.116	0.009	0.144	0.014	0	2.4746e-65	-0.028	-0.03	-0.025	100
	45	Metabolism	Metabolism of Cofactors and Vitamins	One carbon pool by folate	0.486	0.024	0.615	0.064	0	1.25849e-63	-0.129	-0.139	-0.119	100
	46	Metabolism	Amino Acid Metabolism	Amino acid related enzymes	1.282	0.041	1.492	0.106	0	1.84856e-62	-0.21	-0.227	-0.193	100
	47	Metabolism	Carbohydrate Metabolism	Galactose metabolism	0.314	0.105	0.62	0.159	0	8.45521e-61	-0.306	-0.334	-0.278	100
	48	Genetic Information Processing	Folding, Sorting and Degradation	Chaperones and folding catalysts	0.861	0.082	1.032	0.081	0	2.74612e-60	-0.172	-0.188	-0.155	100
	49	Genetic Information Processing	Folding, Sorting and Degradation	RNA degradation	0.418	0.016	0.479	0.033	0	1.54068e-58	-0.061	-0.066	-0.055	100
	50	Metabolism	Glycan Biosynthesis and Metabolism	N-Glycan biosynthesis	0.003	0.004	0.025	0.011	0	2.32035e-58	-0.021	-0.023	-0.019	100
	51	Genetic Information Processing	Transcription	Transcription machinery	0.653	0.031	0.881	0.124	0	9.55268e-57	-0.228	-0.247	-0.209	100
	52	Metabolism	Metabolism of Terpenoids and Polyketides	Polyketide sugar unit biosynthesis	0.114	0.016	0.202	0.05	0	2.56724e-55	-0.089	-0.096	-0.081	100
	53	Metabolism	Carbohydrate Metabolism	Fructose and mannose metabolism	0.576	0.129	0.857	0.149	0	3.19272e-55	-0.281	-0.309	-0.252	100
	54	Metabolism	Amino Acid Metabolism	Phenylalanine, tyrosine and tryptophan biosynthesis	0.605	0.048	0.788	0.107	0	1.80926e-53	-0.183	-0.2	-0.165	100
	55	Metabolism	Carbohydrate Metabolism	Pentose phosphate pathway	0.66	0.052	0.796	0.079	0	4.07363e-52	-0.136	-0.15	-0.121	100
	56	Metabolism	Energy Metabolism	Methane metabolism	0.927	0.028	1.175	0.15	0	1.96311e-50	-0.248	-0.271	-0.225	100
	57	Metabolism	Biosynthesis of Other Secondary Metabolites	Tropane, piperidine and pyridine alkaloid biosynthesis	0.09	0.012	0.115	0.015	0	2.22472e-50	-0.025	-0.028	-0.023	100
	58	Metabolism	Carbohydrate Metabolism	Unclassfied_Carbohydrate metabolism	0.065	0.024	0.126	0.038	0	2.07375e-48	-0.061	-0.068	-0.055	100
	59	Metabolism	Lipid Metabolism	Sphingolipid metabolism	0.026	0.019	0.167	0.093	0	1.57072e-45	-0.141	-0.155	-0.126	100
	60	Metabolism	Glycan Biosynthesis and Metabolism	Glycosyltransferases	0.281	0.067	0.384	0.058	0	1.98016e-42	-0.103	-0.116	-0.09	100
	61	Metabolism	Biosynthesis of Other Secondary Metabolites	Streptomycin biosynthesis	0.213	0.022	0.304	0.064	0	4.13405e-42	-0.091	-0.101	-0.081	100
	62	Metabolism	Glycan Biosynthesis and Metabolism	Other glycan degradation	0.028	0.023	0.241	0.151	0	6.31879e-42	-0.213	-0.236	-0.19	100
	63	Metabolism	Metabolism of Cofactors and Vitamins	Pantothenate and CoA biosynthesis	0.557	0.015	0.624	0.048	0	7.21535e-42	-0.068	-0.075	-0.06	100
	64	Metabolism	Glycan Biosynthesis and Metabolism	Glycosphingolipid biosynthesis - globo series	0.015	0.013	0.09	0.054	0	1.05896e-40	-0.075	-0.083	-0.066	100
	65	Poorly Characterized	General function prediction only	Unclassfied_General function prediction only	3.402	0.076	3.586	0.132	0	1.15103e-40	-0.184	-0.207	-0.162	100
	66	Cellular Processes and Signaling	Other transporters	Unclassfied_Other transporters	0.2	0.032	0.251	0.033	0	1.24784e-39	-0.051	-0.058	-0.044	100
	67	Cellular Processes and Signaling	Cell division	Unclassfied_Cell division	0.054	0.007	0.072	0.013	0	2.30907e-39	-0.018	-0.02	-0.015	100
	68	Metabolism	Xenobiotics Biodegradation and Metabolism	Drug metabolism - other enzymes	0.252	0.014	0.306	0.041	0	1.34537e-37	-0.053	-0.06	-0.047	100
	69	Metabolism	Biosynthesis of Other Secondary Metabolites	Butirosin and neomycin biosynthesis	0.029	0.006	0.051	0.018	0	4.51804e-37	-0.022	-0.025	-0.02	100
	70	Organismal Systems	Digestive System	Protein digestion and absorption	0.001	0.002	0.021	0.016	0	1.93967e-36	-0.02	-0.023	-0.018	100
	71	Metabolism	Metabolism of Terpenoids and Polyketides	Biosynthesis of ansamycins	0.071	0.01	0.095	0.019	0	2.59877e-36	-0.024	-0.027	-0.021	100
	72	Genetic Information Processing	Replication and Repair	Unclassfied_Replication and Repair	0.659	0.104	0.801	0.089	0	9.92295e-36	-0.142	-0.162	-0.122	100
	73	Genetic Information Processing	Translation	Ribosome Biogenesis	1.298	0.081	1.413	0.078	0	4.05023e-35	-0.116	-0.132	-0.099	100
	74	Cellular Processes	Transport and Catabolism	Lysosome	0.011	0.01	0.092	0.067	0	1.16382e-34	-0.081	-0.092	-0.071	100
	75	Metabolism	Metabolism of Cofactors and Vitamins	Nicotinate and nicotinamide metabolism	0.403	0.02	0.444	0.033	0	5.54894e-34	-0.042	-0.048	-0.036	100
	76	Metabolism	Xenobiotics Biodegradation and Metabolism	Nitrotoluene degradation	0.051	0.017	0.085	0.027	0	1.66637e-33	-0.033	-0.038	-0.029	100
	77	Organismal Systems	Endocrine System	Adipocytokine signaling pathway	0.032	0.008	0.06	0.024	0	3.36851e-33	-0.028	-0.032	-0.024	100
	78	Human Diseases	Metabolic Diseases	Type I diabetes mellitus	0.048	0.004	0.055	0.005	0	6.63843e-33	-0.007	-0.008	-0.006	100
	79	Metabolism	Carbohydrate Metabolism	Pentose and glucuronate interconversions	0.308	0.047	0.42	0.094	0	1.09962e-32	-0.111	-0.127	-0.096	100
	80	Metabolism	Metabolism of Other Amino Acids	Cyanoamino acid metabolism	0.18	0.021	0.242	0.053	0	1.44508e-32	-0.062	-0.071	-0.053	100
	81	Metabolism	Glycan Biosynthesis and Metabolism	Glycosaminoglycan degradation	0.008	0.008	0.067	0.053	0	4.61116e-31	-0.059	-0.067	-0.051	100
	82	Metabolism	Biosynthesis of Other Secondary Metabolites	Phenylpropanoid biosynthesis	0.059	0.015	0.112	0.047	0	8.83366e-31	-0.052	-0.06	-0.045	100
	83	Metabolism	Glycan Biosynthesis and Metabolism	Glycosphingolipid biosynthesis - ganglio series	0.004	0.005	0.049	0.042	0	4.4753e-29	-0.045	-0.051	-0.038	100
	84	Metabolism	Lipid Metabolism	Glycerolipid metabolism	0.301	0.048	0.373	0.061	0	1.06185e-28	-0.072	-0.083	-0.06	100
	85	Metabolism	Amino Acid Metabolism	Alanine, aspartate and glutamate metabolism	0.964	0.052	1.069	0.096	0	1.22079e-28	-0.105	-0.121	-0.089	100
	86	Genetic Information Processing	Replication and Repair	Base excision repair	0.401	0.017	0.429	0.027	0	1.18871e-24	-0.027	-0.032	-0.023	100
	87	Environmental Information Processing	Signaling Molecules and Interaction	Bacterial toxins	0.081	0.036	0.117	0.027	0	3.62045e-24	-0.036	-0.043	-0.03	100
	88	Metabolism	Carbohydrate Metabolism	Glycolysis / Gluconeogenesis	0.951	0.129	1.082	0.108	0	5.35181e-23	-0.132	-0.156	-0.107	100
	89	Metabolism	Metabolism of Cofactors and Vitamins	Riboflavin metabolism	0.238	0.022	0.269	0.032	0	2.18228e-22	-0.031	-0.037	-0.025	100
	90	Metabolism	Carbohydrate Metabolism	C5-Branched dibasic acid metabolism	0.254	0.021	0.286	0.035	0	3.09087e-21	-0.032	-0.038	-0.026	100
	91	Organismal Systems	Environmental Adaptation	Plant-pathogen interaction	0.14	0.014	0.163	0.026	0	5.09614e-21	-0.023	-0.027	-0.019	100
	92	Metabolism	Metabolism of Cofactors and Vitamins	Biotin metabolism	0.149	0.02	0.182	0.037	0	8.06214e-21	-0.033	-0.039	-0.027	100
	93	Human Diseases	Cancers	Pathways in cancer	0.048	0.007	0.056	0.01	0	1.63688e-19	-0.009	-0.011	-0.007	100
	94	Metabolism	Metabolism of Cofactors and Vitamins	Folate biosynthesis	0.399	0.032	0.44	0.048	0	1.12803e-18	-0.041	-0.05	-0.033	100
	95	Genetic Information Processing	Translation	Unclassfied_Translation	0.882	0.043	0.927	0.048	0	1.69901e-18	-0.045	-0.054	-0.035	100
	96	Metabolism	Lipid Metabolism	Fatty acid biosynthesis	0.459	0.037	0.497	0.04	0	4.19049e-18	-0.038	-0.046	-0.03	100
	97	Metabolism	Energy Metabolism	Carbon fixation pathways in prokaryotes	1.031	0.071	1.133	0.125	0	6.04251e-18	-0.102	-0.123	-0.081	100
	98	Metabolism	Metabolism of Cofactors and Vitamins	Vitamin B6 metabolism	0.176	0.014	0.196	0.026	0	1.6274e-17	-0.02	-0.025	-0.016	100
	99	Metabolism	Amino Acid Metabolism	Histidine metabolism	0.537	0.05	0.597	0.073	0	5.49039e-17	-0.06	-0.073	-0.047	100
	100	Metabolism	Lipid Metabolism	Steroid hormone biosynthesis	0.002	0.003	0.013	0.016	0	1.77669e-16	-0.011	-0.014	-0.009	100
	101	Genetic Information Processing	Protein folding and associated processing	Unclassfied_Protein folding and associated processing	0.757	0.087	0.685	0.075	0	9.58235e-16	0.072	0.055	0.089	100
	102	Metabolism	Biosynthesis of Other Secondary Metabolites	Flavonoid biosynthesis	0.002	0.002	0.005	0.004	0	1.76688e-15	-0.003	-0.004	-0.002	100
	103	Metabolism	Xenobiotics Biodegradation and Metabolism	Xylene degradation	0.071	0.013	0.057	0.018	0	3.79238e-15	0.014	0.011	0.017	100
	104	Cellular Processes	Cell Motility	Unclassfied_Cell motility	0.18	0.04	0.219	0.05	0	2.82468e-14	-0.038	-0.047	-0.029	100
	105	Cellular Processes and Signaling	Germination	Unclassfied_Germination	0.058	0.048	0.029	0.018	0	1.09453e-13	0.029	0.022	0.036	100
	106	Metabolism	Glycan Biosynthesis and Metabolism	Various types of N-glycan biosynthesis	0.000397205	0.002	0.005	0.008	0	1.37979e-13	-0.005	-0.006	-0.004	86.649
	107	Organismal Systems	Digestive System	Carbohydrate digestion and absorption	0.007	0.005	0.012	0.008	0	5.97872e-13	-0.005	-0.007	-0.004	100
	108	Metabolism	Biosynthesis of Other Secondary Metabolites	Betalain biosynthesis	0.00048362	0.001	7.64744e-05	0.000135583	0	8.9595e-13	0	0	0.001	92.916
	109	Metabolism	Xenobiotics Biodegradation and Metabolism	1,1,1-Trichloro-2,2-bis(4-chlorophenyl)ethane (DDT) degradation	0.000463555	0.002	0.005	0.007	0	1.57798e-12	-0.004	-0.005	-0.003	98.91
	110	Metabolism	Metabolism of Other Amino Acids	Phosphonate and phosphinate metabolism	0.064	0.01	0.054	0.016	0	5.01671e-12	0.011	0.008	0.013	100
	111	Metabolism	Biosynthesis of Other Secondary Metabolites	Indole alkaloid biosynthesis	0.00045708	0.001	7.41781e-05	0.000135431	0	5.03713e-12	0	0	0	92.098
	112	Cellular Processes and Signaling	Sporulation	Unclassfied_Sporulation	0.271	0.204	0.42	0.198	0	1.08554e-11	-0.149	-0.191	-0.108	100
	113	Organismal Systems	Environmental Adaptation	Circadian rhythm - plant	0.000435243	0.001	0.000132688	0.000202672	0	1.08871e-11	0	0	0	99.455
	114	Human Diseases	Infectious Diseases	Influenza A	0.002	0.002	0.001	0.001	0	9.29978e-11	0.001	0.001	0.001	99.183
	115	Cellular Processes and Signaling	Electron transfer carriers	Unclassfied_Electron transfer carriers	0.015	0.018	0.028	0.022	0	4.13731e-10	-0.014	-0.018	-0.01	100
	116	Genetic Information Processing	Translation	RNA transport	0.131	0.01	0.142	0.019	0	5.37493e-10	-0.011	-0.014	-0.008	100
	117	Metabolism	Energy Metabolism	Unclassfied_Energy metabolism	0.842	0.079	0.899	0.089	0	5.46649e-10	-0.057	-0.075	-0.04	100
	118	Metabolism	Glycan Biosynthesis and Metabolism	Glycosphingolipid biosynthesis - lacto and neolacto series	2.10877e-05	6.10761e-05	0.001	0.001	0	5.79177e-10	-0.001	-0.001	0	72.752
	119	Metabolism	Carbohydrate Metabolism	Citrate cycle (TCA cycle)	0.676	0.055	0.752	0.143	0	7.74664e-10	-0.076	-0.099	-0.053	100
	120	Human Diseases	Infectious Diseases	Staphylococcus aureus infection	0.045	0.033	0.026	0.024	0	3.10829e-09	0.018	0.013	0.024	100
	121	Metabolism	Glycan Biosynthesis and Metabolism	Lipopolysaccharide biosynthesis proteins	0.441	0.13	0.545	0.184	0	3.50145e-09	-0.104	-0.137	-0.07	100
	122	Cellular Processes and Signaling	Pores ion channels	Unclassfied_Pores ion channels	0.487	0.08	0.427	0.108	0	7.46269e-09	0.06	0.041	0.08	100
	123	Metabolism	Energy Metabolism	Oxidative phosphorylation	1.131	0.054	1.19	0.12	0	1.57246e-08	-0.059	-0.079	-0.039	100
	124	Environmental Information Processing	Signal Transduction	Phosphatidylinositol signaling system	0.105	0.005	0.098	0.015	0	2.15912e-08	0.007	0.005	0.009	100
	125	Cellular Processes	Transport and Catabolism	Peroxisome	0.194	0.019	0.18	0.028	0	2.62528e-08	0.015	0.01	0.02	100
	126	Human Diseases	Cardiovascular Diseases	Hypertrophic cardiomyopathy (HCM)	0.000123804	0.000245841	2.82502e-05	4.56917e-05	0	3.09632e-07	0	0	0	82.289
	127	Metabolism	Biosynthesis of Other Secondary Metabolites	Stilbenoid, diarylheptanoid and gingerol biosynthesis	0.008	0.006	0.005	0.004	0	4.17424e-07	0.003	0.002	0.004	100
	128	Metabolism	Enzyme Families	Cytochrome P450	2.2317e-05	4.55459e-05	5.36672e-06	9.14823e-06	0	9.72151e-07	0	0	0	60.218
	129	Metabolism	Lipid Metabolism	Glycerophospholipid metabolism	0.583	0.026	0.565	0.042	0	1.80845e-06	0.018	0.011	0.026	100
	130	Metabolism	Amino Acid Metabolism	Valine, leucine and isoleucine biosynthesis	0.648	0.03	0.674	0.066	0	5.04238e-06	-0.026	-0.037	-0.015	100
	131	Metabolism	Metabolism of Terpenoids and Polyketides	Biosynthesis of type II polyketide products	4.79361e-05	0.000126532	5.88471e-06	1.18603e-05	0	8.17593e-06	0	0	0	66.213
	132	Genetic Information Processing	Translation	mRNA surveillance pathway	2.26147e-05	6.63937e-05	0.001	0.002	0	5.26441e-05	-0.001	-0.001	0	52.589
	133	Human Diseases	Infectious Diseases	Bacterial invasion of epithelial cells	0.005	0.005	0.003	0.005	0	6.60839e-05	0.002	0.001	0.003	100
	134	Genetic Information Processing	Transcription	Basal transcription factors	0.001	0.001	0.002	0.004	0	0.000121394	-0.001	-0.002	-0.001	100
	135	Metabolism	Xenobiotics Biodegradation and Metabolism	Polycyclic aromatic hydrocarbon degradation	0.116	0.034	0.105	0.021	0	0.000158446	0.011	0.006	0.017	100
	136	Metabolism	Metabolism of Cofactors and Vitamins	Porphyrin and chlorophyll metabolism	0.968	0.166	0.908	0.138	0	0.000212836	0.06	0.029	0.091	100
	137	Metabolism	Glycan Biosynthesis and Metabolism	Unclassfied_Glycan biosynthesis and metabolism	0.069	0.021	0.059	0.029	0	0.000239429	0.01	0.005	0.015	100
	138	Organismal Systems	Excretory System	Proximal tubule bicarbonate reclamation	0.025	0.004	0.022	0.01	0	0.000261613	0.003	0.001	0.005	100
	139	Metabolism	Biosynthesis of Other Secondary Metabolites	Caffeine metabolism	0.000117245	0.000147502	5.99283e-05	0.000154005	0	0.00040205	0	0	0	90.463
	140	Metabolism	Glycan Biosynthesis and Metabolism	Lipopolysaccharide biosynthesis	0.369	0.108	0.422	0.161	0	0.000406545	-0.053	-0.081	-0.024	100
	141	Human Diseases	Infectious Diseases	Vibrio cholerae infection	5.45375e-05	0.000336369	0.000311459	0.001	0.001	0.001	0	0	0	68.12
	142	Metabolism	Energy Metabolism	Nitrogen metabolism	0.758	0.034	0.778	0.069	0.001	0.001	-0.02	-0.032	-0.008	100
	143	Environmental Information Processing	Signaling Molecules and Interaction	Ion channels	0.035	0.008	0.031	0.017	0.001	0.001	0.005	0.002	0.008	100
	144	Human Diseases	Immune System Diseases	Systemic lupus erythematosus	0.00016385	0.000293544	8.18947e-05	0.000179437	0.001	0.001	0	0	0	95.368
	145	Organismal Systems	Nervous System	Glutamatergic synapse	0.089	0.011	0.094	0.018	0.002	0.002	-0.005	-0.008	-0.002	100
	146	Metabolism	Metabolism of Other Amino Acids	Selenocompound metabolism	0.383	0.011	0.389	0.025	0.002	0.002	-0.006	-0.01	-0.002	100
	147	Genetic Information Processing	Replication and Repair	Non-homologous end-joining	0.007	0.006	0.009	0.008	0.007	0.008	-0.002	-0.003	-0.001	100
	148	Human Diseases	Metabolic Diseases	Type II diabetes mellitus	0.051	0.003	0.049	0.007	0.013	0.014	0.001	0	0.003	100
	149	Metabolism	Energy Metabolism	Sulfur metabolism	0.3	0.014	0.293	0.036	0.016	0.017	0.007	0.001	0.013	100
	150	Cellular Processes	Cell Growth and Death	Apoptosis	0.005	0.004	0.004	0.004	0.018	0.019	0.001	0	0.002	100
	151	Metabolism	Lipid Metabolism	Secondary bile acid biosynthesis	0.025	0.005	0.027	0.01	0.027	0.029	-0.002	-0.004	0	100
	152	Organismal Systems	Endocrine System	Renin-angiotensin system	0.00032981	0.000447626	0.000189045	0.001	0.037	0.041	0	0	0	97.548
	153	Human Diseases	Immune System Diseases	Primary immunodeficiency	0.053	0.005	0.054	0.008	0.039	0.043	-0.001	-0.003	0	100
	154	Environmental Information Processing	Signaling Molecules and Interaction	Cellular antigens	0.049	0.008	0.046	0.021	0.045	0.048	0.003	0	0.007	100
	155	Metabolism	Lipid Metabolism	Primary bile acid biosynthesis	0.025	0.005	0.027	0.01	0.045	0.049	-0.002	-0.003	0	100
*Pathways present in at least 50% of intestinal samples (N= 261 pathways) were test using the Statistical Analysis of Metagenomic (and other) Profiles (STAMP). Welch’s t-test was performed, with a Benjamini–Hochberg FDR < .05 as a cutoff for significance.
