# Supplementary material for: Maternal milk and fecal microbes guide the spatiotemporal development of mucosa-associated microbiota and barrier function in the porcine neonatal gut
Source: BMC Biol. 2019 Dec 18;17:106. doi: 10.1186/s12915-019-0729-2 (PMC6921401; doi:10.1186/s12915-019-0729-2)
Supplement: Supplementary file 11 — Additional file 11: Table S4. Candidate transmitted OTUs identified from mother and environment. [file 12915_2019_729_MOESM11_ESM.xlsx]

## Sheet: Table S4
Table S4. Candidate transmitted OTUs identified from mother and environment*
No.	OTU_ID	Days after birth	Source	Sink	Average relative abundance (Mean ± SD)		Prevalence (%)		OTU sharing**			Spearman's rank correlation		N	Fisher's exact test (P-value)	Taxonomic annotation
					Sink	Source	Sink	Source	Sow-piglet dyads	Random pair permutations (mean ± SD)	P-value	Rho	P-value
1	OTU_202	0	Milk	Colon	0.001±0.001	0.001±0.001	0.556	0.667	0.556	0.371±0.082	0.047	0.478	0.193	9	0.048	k__Bacteria;p__Firmicutes;c__Bacilli;o__Bacillales;f__Bacillaceae;g__Geobacillus;s__Geobacillusstearothermophilus
2	OTU_1	0	Vagina	Colon	0.286±0.219	0.101±0.116	1	1	1	1±0	1	0.627	0.044	11	NA	k__Bacteria;p__Proteobacteria;c__Gammaproteobacteria;o__Oceanospirillales;f__Halomonadaceae;g__Halomonas;s__HalomonasstevensiiS18214
3	OTU_3	1	Environment	Cecum	0.223±0.225	0.01±0.015	1	0.714	0.714	0.714±0	1	0.68	0.007	14	NA	k__Bacteria;p__Proteobacteria;c__Gammaproteobacteria;o__Enterobacteriales;f__Enterobacteriaceae;g__Escherichia-Shigella;s__Escherichiacoli
4	OTU_1	1	Environment	Cecum	0.047±0.05	0.022±0.018	1	1	1	1±0	1	0.67	0.011	14	NA	k__Bacteria;p__Proteobacteria;c__Gammaproteobacteria;o__Oceanospirillales;f__Halomonadaceae;g__Halomonas;s__HalomonasstevensiiS18214
5	OTU_95	1	Environment	Colon	0.002±0.005	0.001±0.001	0.357	0.214	0.214	0.076±0.054	0.026	0.617	0.019	14	0.027	k__Bacteria;p__Firmicutes;c__Bacilli;o__Lactobacillales;f__Streptococcaceae;g__Streptococcus
6	OTU_1	1	Environment	Ileum	0.341±0.221	0.024±0.019	1	1	1	1±0	1	0.571	0.029	15	NA	k__Bacteria;p__Proteobacteria;c__Gammaproteobacteria;o__Oceanospirillales;f__Halomonadaceae;g__Halomonas;s__HalomonasstevensiiS18214
7	OTU_87	1	Milk	Cecum	0.002±0.006	0.002±0.003	0.357	0.5	0.357	0.178±0.066	0.01	0.665	0.01	14	0.021	k__Bacteria;p__Firmicutes;c__Bacilli;o__Bacillales;f__Staphylococcaceae;g__Staphylococcus
8	OTU_5	1	Milk	Cecum	0.038±0.044	0.036±0.036	1	0.786	0.786	0.786±0	1	0.536	0.048	14	NA	k__Bacteria;p__Firmicutes;c__Bacilli;o__Lactobacillales;f__Streptococcaceae;g__Lactococcus;s__Lactococcuspiscium
9	OTU_87	1	Milk	Colon	0.003±0.007	0.003±0.005	0.357	0.571	0.357	0.204±0.066	0.03	0.584	0.028	14	0.031	k__Bacteria;p__Firmicutes;c__Bacilli;o__Bacillales;f__Staphylococcaceae;g__Staphylococcus
10	OTU_3	1	Milk	Colon	0.253±0.224	0.033±0.1	1	0.643	0.643	0.643±0	1	0.695	0.006	14	NA	k__Bacteria;p__Proteobacteria;c__Gammaproteobacteria;o__Enterobacteriales;f__Enterobacteriaceae;g__Escherichia-Shigella;s__Escherichiacoli
11	OTU_2	1	Milk	Colon	0.026±0.029	0.182±0.194	1	0.714	0.714	0.714±0	1	0.609	0.021	14	NA	k__Bacteria;p__Firmicutes;c__Bacilli;o__Bacillales;f__Bacillaceae;g__Bacillus;s__Bacillusanthracis
12	OTU_45	1	Milk	Ileum	0.002±0.003	0.001±0.002	0.4	0.4	0.333	0.161±0.064	0.011	0.577	0.024	15	0.011	k__Bacteria;p__Firmicutes;c__Clostridia;o__Clostridiales;f__Peptostreptococcaceae;g__Romboutsia
13	OTU_160	1	Vagina	Cecum	0±0.001	0.009±0.023	0.167	0.25	0.167	0.042±0.049	0.045	0.67	0.017	12	0.045	k__Bacteria;p__Firmicutes;c__Bacilli;o__Lactobacillales;f__Streptococcaceae;g__Streptococcus;s__Streptococcusporci
14	OTU_160	1	Vagina	Colon	0±0.001	0.009±0.023	0.167	0.25	0.167	0.042±0.048	0.044	0.684	0.014	12	0.045	k__Bacteria;p__Firmicutes;c__Bacilli;o__Lactobacillales;f__Streptococcaceae;g__Streptococcus;s__Streptococcusporci
15	OTU_54	1	Vagina	Colon	0.015±0.027	0.02±0.021	0.75	0.583	0.583	0.437±0.065	0.044	0.475	0.119	12	0.045	k__Bacteria;p__Proteobacteria;c__Gammaproteobacteria;o__Pasteurellales;f__Pasteurellaceae;g__Actinobacillus;s__Actinobacillusporcinus
16	OTU_160	1	Vagina	Ileum	0±0	0.008±0.022	0.154	0.231	0.154	0.036±0.044	0.039	0.839	0	13	0.038	k__Bacteria;p__Firmicutes;c__Bacilli;o__Lactobacillales;f__Streptococcaceae;g__Streptococcus;s__Streptococcusporci
17	OTU_61	3	Milk	Ileum	0.003±0.002	0.004±0.003	0.833	0.833	0.833	0.694±0.041	0.012	0.375	0.229	12	0.015	k__Bacteria;p__Firmicutes;c__Bacilli;o__Lactobacillales;f__Carnobacteriaceae;g__Carnobacterium;s__Carnobacteriummaltaromaticum
18	OTU_21	3	Milk	Ileum	0.003±0.003	0.002±0.002	0.833	0.75	0.75	0.625±0.049	0.045	0.31	0.326	12	0.045	k__Bacteria;p__Proteobacteria;c__Gammaproteobacteria;o__Enterobacteriales;f__Enterobacteriaceae;g__Cronobacter
19	OTU_1	3	Vagina	Ileum	0.425±0.221	0.08±0.11	1	1	1	1±0	1	0.664	0.022	12	NA	k__Bacteria;p__Proteobacteria;c__Gammaproteobacteria;o__Oceanospirillales;f__Halomonadaceae;g__Halomonas;s__HalomonasstevensiiS18214
20	OTU_30	7	Environment	Colon	0±0.001	0.052±0.026	0.133	1	0.133	0.133±0	1	0.549	0.034	15	NA	k__Bacteria;p__Actinobacteria;c__Actinobacteria;o__Corynebacteriales;f__Corynebacteriaceae;g__Corynebacterium1
21	OTU_1	7	Environment	Ileum	0.366±0.204	0.024±0.019	1	1	1	1±0	1	0.532	0.044	15	NA	k__Bacteria;p__Proteobacteria;c__Gammaproteobacteria;o__Oceanospirillales;f__Halomonadaceae;g__Halomonas;s__HalomonasstevensiiS18214
22	OTU_222	7	Feces of sow	Colon	0.001±0.002	0.001±0.001	0.333	0.6	0.333	0.2±0.062	0.041	0.468	0.079	15	0.044	k__Bacteria;p__Firmicutes;c__Clostridia;o__Clostridiales;f__Ruminococcaceae;g__RuminococcaceaeTCG-005
23	OTU_3	7	Feces of sow	Ileum	0.156±0.153	0.011±0.014	0.867	0.8	0.8	0.694±0.037	0.032	0.291	0.293	15	0.029	k__Bacteria;p__Proteobacteria;c__Gammaproteobacteria;o__Enterobacteriales;f__Enterobacteriaceae;g__Escherichia-Shigella;s__Escherichiacoli
24	OTU_58	7	Vagina	Cecum	0.002±0.002	0.005±0.009	0.583	0.417	0.417	0.243±0.074	0.027	0.453	0.139	12	0.028	k__Bacteria;p__Firmicutes;c__Clostridia;o__Clostridiales;f__Clostridiaceae1;g__Clostridiumsensustricto1
25	OTU_572	14	Feces of sow	Cecum	0±0.001	0.001±0.002	0.2	0.4	0.2	0.08±0.053	0.045	0.498	0.059	15	0.044	k__Bacteria;p__Firmicutes;c__Clostridia;o__Clostridiales;f__Lachnospiraceae;g__Coprococcus3
26	OTU_4399	28	Environment	Cecum	0±0.001	0±0.001	0.214	0.143	0.143	0.031±0.04	0.034	0.783	0.001	14	0.033	k__Bacteria;p__Firmicutes;c__Clostridia;o__Clostridiales;f__Ruminococcaceae;g__RuminococcaceaeTCG-014
27	OTU_30	28	Environment	Cecum	0.002±0.004	0.051±0.027	0.286	1	0.286	0.286±0	1	0.661	0.01	14	NA	k__Bacteria;p__Actinobacteria;c__Actinobacteria;o__Corynebacteriales;f__Corynebacteriaceae;g__Corynebacterium1
28	OTU_45	28	Environment	Cecum	0.006±0.007	0.07±0.048	0.643	1	0.643	0.643±0	1	0.542	0.045	14	NA	k__Bacteria;p__Firmicutes;c__Clostridia;o__Clostridiales;f__Peptostreptococcaceae;g__Romboutsia
29	OTU_30	28	Environment	Colon	0.001±0.003	0.051±0.027	0.286	1	0.286	0.286±0	1	0.691	0.006	14	NA	k__Bacteria;p__Actinobacteria;c__Actinobacteria;o__Corynebacteriales;f__Corynebacteriaceae;g__Corynebacterium1
30	OTU_25	28	Environment	Jejunum	0.001±0.003	0.016±0.02	0.25	1	0.25	0.25±0	1	0.764	0.027	8	NA	k__Bacteria;p__Firmicutes;c__Bacilli;o__Lactobacillales;f__Streptococcaceae;g__Streptococcus;s__Streptococcusgallolyticussubsp.macedonicus
31	OTU_468	28	Feces of sow	Cecum	0.001±0.002	0±0.001	0.286	0.286	0.214	0.082±0.057	0.043	0.591	0.026	14	0.041	k__Bacteria;p__Firmicutes;c__Clostridia;o__Clostridiales;f__Christensenellaceae;g__ChristensenellaceaeR-7group;s__bacteriumYE57
32	OTU_25	28	Feces of sow	Cecum	0±0.001	0.005±0.011	0.286	0.429	0.286	0.123±0.062	0.016	0.747	0.002	14	0.015	k__Bacteria;p__Firmicutes;c__Bacilli;o__Lactobacillales;f__Streptococcaceae;g__Streptococcus;s__Streptococcusgallolyticussubsp.macedonicus
33	OTU_468	28	Feces of sow	Colon	0.001±0.002	0±0.001	0.286	0.286	0.214	0.082±0.057	0.043	0.481	0.082	14	0.041	k__Bacteria;p__Firmicutes;c__Clostridia;o__Clostridiales;f__Christensenellaceae;g__ChristensenellaceaeR-7group;s__bacteriumYE57
34	OTU_150	28	Feces of sow	Colon	0.004±0.003	0.001±0.001	0.857	0.786	0.786	0.673±0.04	0.031	0.453	0.104	14	0.033	k__Bacteria;p__Proteobacteria;c__Deltaproteobacteria;o__Desulfovibrionales;f__Desulfovibrionaceae;g__Desulfovibrio
35	OTU_78	28	Milk	Ileum	0.002±0.002	0.005±0.003	0.5	1	0.5	0.5±0	1	0.561	0.037	14	NA	k__Bacteria;p__Firmicutes;c__Bacilli;o__Lactobacillales;f__Streptococcaceae;g__Streptococcus;s__Streptococcusagalactiae
36	OTU_18	28	Vagina	Colon	0.007±0.011	0.002±0.002	0.417	0.583	0.417	0.243±0.072	0.023	0.776	0.003	12	0.028	k__Bacteria
37	OTU_4	35	Vagina	Cecum	0.014±0.015	0.001±0.001	1	0.455	0.455	0.455±0	1	0.788	0.004	11	NA	k__Bacteria;p__Firmicutes;c__Bacilli;o__Lactobacillales;f__Enterococcaceae;g__Enterococcus;s__Enterococcusdurans
38	OTU_70	35	Vagina	Jejunum	0.004±0.001	0.001±0.001	1	0.429	0.429	0.429±0	1	0.768	0.044	7	NA	k__Bacteria;p__Actinobacteria;c__Actinobacteria;o__Micrococcales;f__Micrococcaceae;g__Nesterenkonia
* Prevalent OTUs (> 20% in either the source or sink samples) were identified as potential transmitted OTUs when meet either occasions: both OTU sharing test and Fisher's exact tests were significant, or when an OTU presented in all individuals and the Spearman's rank correlation test was significant (P < 0.05);
**OTU sharing was defined as the percentage of mother-infant dyads in which a given OTU was found in both members;
