# Supplementary material for: Maternal milk and fecal microbes guide the spatiotemporal development of mucosa-associated microbiota and barrier function in the porcine neonatal gut
Source: BMC Biol. 2019 Dec 18;17:106. doi: 10.1186/s12915-019-0729-2 (PMC6921401; doi:10.1186/s12915-019-0729-2)
Supplement: Supplementary file 12 — Additional file 12: Table S5. Relative expression of intestinal function-related genes using the whole statistical model. [file 12915_2019_729_MOESM12_ESM.xlsx]

## Sheet: Table S5
Table S5. Relative expression of intestinal function-related genes using the whole statistical model1.
Item		Relative Gene Expression
		AHR	MUC1	MUC2	MUC13	pBD1	pBD2	Reg3	IL-10	TLR4
Breed	Rongchang	2.003	5.6	2.035	3.581	4.602	3.462	47.243	2.301	1.929
	Landrace	2.35	3.741	1.739	7.15	4.498	5.464	91.914	2.077	1.872
	SEM	0.1575	0.5815	0.146	0.8065	0.6755	0.3	22.804	0.176	0.1355
	P-value	0.544	0.037	0.001	0.947	0.317	0	0	0.64	0.018
Age	0	2.884	3.63	1.876	4.242	6.491	4.583	47.219	0.711	0.978
	1	1.997	3.958	1.847	2.112	7.269	4.813	86.744	1.124	1.479
	3	2.367	4.734	1.609	3.922	3.888	6.217	53.396	1.491	1.515
	7	2.215	3.909	1.911	8.353	4.04	4.049	20.952	2.031	1.721
	14	1.781	5.46	2.105	5.508	3.712	4.518	94.239	3.197	2.307
	28	2.227	5.068	1.862	6.388	4.251	3.762	132.886	3.597	2.596
	35	1.763	5.936	2.002	7.033	2.202	3.298	51.614	3.171	2.706
	SEM	0.295571	1.08871	0.273143	1.51029	1.266	0.562	42.6661	0.330143	0.254571
	P-value	0.509	0.015	0.234	0.012	0.059	0.224	0.051	0	0
Segment	Jejunum	0.361	0.272	0.436	6.846	1.996	0.285	38.455	4.946	4.05
	Ileum	3.845	0.605	2.802	8.23	11.389	4.25	170.244	0.925	0.605
	Colon	2.323	13.135	2.424	1.021	0.266	8.854	0.036	0.696	1.046
	SEM	0.193667	0.712667	0.179	0.989	0.829	0.368	27.9603	0.216	0.167
	P-value	0	0	0	0	0	0	0	0	0
Interaction2	B×A	0.791	0.009	0.015	0.034	0.19	0.928	0.486	0.723	0.07
	B×S	0.63	0.14	0.448	0.644	0.026	0.003	0.775	0.019	0.003
	S×A	0.174	0.003	0.006	0.996	0.001	0.711	0.113	0.472	0.115
	B×S×A	0.805	0.354	0.047	0.802	0.574	0.398	0.329	0.691	0.669
1 The whole statistical model included main effects of breed ( Rongchang, Landrace), age (postpartum day 0, 1, 3, 7, 14, 28, 35), and intestinal segment (jejunum, ileum, colon) and their interactions.
2 For the interaction, B, S and A represent the effects of breed, intestinal segment and age, respectively.
3 Data are shown as least squares means and stanrdard errors of the means.
