# Supplementary material for: Maternal milk and fecal microbes guide the spatiotemporal development of mucosa-associated microbiota and barrier function in the porcine neonatal gut
Source: BMC Biol. 2019 Dec 18;17:106. doi: 10.1186/s12915-019-0729-2 (PMC6921401; doi:10.1186/s12915-019-0729-2)
Supplement: Supplementary file 13 — Additional file 13: Table S6. Contrasts for MUC1, MUC2 and pBD1 expression analyzed within each intestinal segment. [file 12915_2019_729_MOESM13_ESM.xlsx]

## Sheet: Sheet1
Table S6 Contrasts for MUC1, MUC2 and pBD1 expression analyzed within each intestinal segment.
	Age							SEM	P-value1
	0	1	3	7	14	28	35		Breed	Age	Breed× Age
Jejunum
MUC1								0.077		0.011
Rongchang	0.14	0.17	0.151	0.192	0.103	0.99	0.531
Landrace	0.103	0.436	0.241	0.219	0.082	0.317	0.139
MUC2								0.056			0.003
Rongchang	0.543	0.175	0.14	0.718	0.588	0.469	0.635
Landrace	0.148	0.688	0.592	0.638	0.192	0.231	0.348			0.034
pBD1								0.399	0.019	0.012
Rongchang	0.859	2.766	1.783	2.042	4.924	3.714	1.13
Landrace	0.751	4.071	0.468	0.231	1.389	3.21	0.61
Ileum
MUC1								0.035	0.018	< 0.001
Rongchang	0.735	0.928	0.813	0.546	0.498	0.533	0.683
Landrace	0.659	0.805	0.6	0.503	0.366	0.273	0.521
MUC2								0.253
Rongchang	3.926	3.17	2.594	1.74	2	3.047	2.489
Landrace	3.072	3.563	3.137	3.648	2.167	1.346	3.331
pBD1								1.394
Rongchang	28.778	14.923	11.907	8.202	5.746	3.614	4.396
Landrace	8.37	21.673	8.799	13.378	9.894	13.413	6.349
Colon
MUC1								1.157	0.014
Rongchang	11.337	13.852	14.316	9.726	17.157	18.723	25.489
Landrace	8.805	7.56	12.284	12.268	14.552	9.574	8.254
MUC2								0.156	< 0.001	0.005
Rongchang	2.147	2.006	1.62	3.048	5.059	3.859	2.77
Landrace	1.42	1.478	1.569	1.67	2.624	2.217	2.441
pBD1								0.042		< 0.001
Rongchang	0.125	0.075	0.258	0.213	0.235	0.531	0.421
Landrace	0.063	0.107	0.111	0.174	0.083	1.02	0.304
1All contrasts were tested but for brevity only significant differences are displayed.
