# Supplementary material for: Maternal milk and fecal microbes guide the spatiotemporal development of mucosa-associated microbiota and barrier function in the porcine neonatal gut
Source: BMC Biol. 2019 Dec 18;17:106. doi: 10.1186/s12915-019-0729-2 (PMC6921401; doi:10.1186/s12915-019-0729-2)
Supplement: Supplementary file 14 — Additional file 14: Table S7. Correlation of the relative abundance of OTUs and expression of genes involved in the development of intestinal barrier function. [file 12915_2019_729_MOESM14_ESM.xlsx]

## Sheet: Table S6
Table S6. Correlation of the relative abundance of OTUs and expression of genes involved in the development of intestinal barrier function.
No.	OTU_ID	Enriched intestinal location†	Spearman correlation coefficient*									P-value of spearman correlation test									Average relative abundance (Mean ± SE)**	Prevalence (%)***	Taxonomic annotation
			MUC1	pBD2	MUC2	AHR	IL-10	TLR4	MUC13	Reg3	pBD1	MUC1	pBD2	MUC2	AHR	IL-10	TLR4	MUC13	Reg3	pBD1
1	OTU_448	Small intestine							0.265887									<0.001			0.013±0.004	23.9852	Proteobacteria;Gammaproteobacteria;Pseudomonadales;Moraxellaceae;[Agitococcus]lubricusgroup
2	OTU_7	Large intestine						0.205014									0.00190408				0.013±0.009	26.5683	Firmicutes;Clostridia;Clostridiales;Christensenellaceae;ChristensenellaceaeR-7group
3	OTU_491	Small intestine					-0.148331									0.0313652					0.007±0.002	26.9373	Proteobacteria;Alphaproteobacteria;Caulobacterales;Caulobacteraceae;Asticcacaulis
4	OTU_875	Small intestine							0.17413									0.00908225			0.007±0.002	33.5793	Proteobacteria;Gammaproteobacteria;Chromatiales;Chromatiaceae;Rheinheimera
5	OTU_341	Small intestine					-0.194325									0.00395723					0.039±0.01	49.4465	Proteobacteria;Gammaproteobacteria;Cellvibrionales;Cellvibrionaceae;Cellvibrio
6	OTU_204	Large intestine	0.181144							-0.146253		0.00844103							0.0308537		0.018±0.009	22.1402	Bacteroidetes;Bacteroidia;Bacteroidales;Porphyromonadaceae;Parabacteroides
7	OTU_123	Large intestine	0.240189		0.211881							<0.001		0.00141025							0.14±0.068	34.6863	Bacteroidetes;Bacteroidia;Bacteroidales;Prevotellaceae;Prevotella9
8	OTU_60	Large intestine		0.234645					-0.237287				<0.001					<0.001			0.028±0.005	55.3506	Firmicutes;Bacilli;Lactobacillales;Streptococcaceae;Streptococcus
9	OTU_291	Large intestine	0.225108	0.202893								<0.001	0.00218355								0.109±0.032	54.2435	Firmicutes;Bacilli;Lactobacillales;Lactobacillaceae;Lactobacillus
10	OTU_112	Small intestine							0.197361		0.155058							0.00283733		0.0244736	0.039±0.006	73.8007	Firmicutes;Erysipelotrichia;Erysipelotrichales;Erysipelotrichaceae;Turicibacter
11	OTU_529	Large intestine	0.184432					0.190778		-0.194845		0.00722857					0.00408164		0.00325233		0.053±0.027	21.0332	Firmicutes;Clostridia;Clostridiales;Lachnospiraceae;Roseburia
12	OTU_337	Large intestine	0.257492							-0.214508	-0.207772	<0.001							0.00108731	0.00202662	0.011±0.003	23.9852	Firmicutes;Clostridia;Clostridiales;Ruminococcaceae;RuminococcaceaeTCG-004
13	OTU_42	Large intestine	0.253366							-0.263117	-0.226699	<0.001							<0.001	<0.001	0.011±0.004	25.0923	Bacteroidetes;Bacteroidia;Bacteroidales;Prevotellaceae;PrevotellaceaeTCG-001
14	OTU_10	Large intestine	0.277541							-0.239526	-0.238802	<0.001							<0.001	<0.001	0.012±0.004	25.0923	Firmicutes;Clostridia;Clostridiales;Lachnospiraceae
15	OTU_276	Large intestine	0.297388							-0.184381	-0.205782	<0.001							0.00553609	0.00224769	0.054±0.025	25.8303	Bacteroidetes;Bacteroidia;Bacteroidales;Prevotellaceae;Alloprevotella
16	OTU_841	Large intestine			0.231241			0.13608	0.335998					<0.001			0.0467748	<0.001			0.006±0.001	31.3653	Proteobacteria;Deltaproteobacteria;Bdellovibrionales;Bdellovibrionaceae;Bdellovibrio
17	OTU_47	Large intestine	0.215173							-0.168703	-0.223466	0.00150529							0.0116834	<0.001	0.205±0.103	33.2103	Firmicutes;Negativicutes;Selenomonadales;Veillonellaceae;Anaerovibrio
18	OTU_833	Small intestine			0.22396			0.136988	0.3844					<0.001			0.0451073	<0.001			0.007±0.001	33.2103	Proteobacteria;Alphaproteobacteria;Sphingomonadales;Sphingomonadaceae;Sphingopyxis
19	OTU_235	Large intestine	0.192715					0.17085		-0.179954		0.00487064					0.0107317		0.0068837		0.031±0.008	36.1624	Firmicutes;Clostridia;Clostridiales;Ruminococcaceae;RuminococcaceaeTCG-005
20	OTU_13	Large intestine					0.146047	0.175174	0.165282							0.0343975	0.00879728	0.013665			0.027±0.018	38.3764	Firmicutes;Clostridia;Clostridiales;Lachnospiraceae;LachnospiraceaeXPB1014group
21	OTU_10230	Small intestine		0.190904					-0.166203	-0.162917			0.00412714					0.0130811	0.015165		0.043±0.019	38.7454	Firmicutes;Bacilli;Lactobacillales;Enterococcaceae;Enterococcus
22	OTU_168	Small intestine			0.290945	0.188232			0.489005					<0.001	0.00499225			<0.001			0.048±0.014	39.4834	Bacteroidetes;Cytophagia;Cytophagales;Cytophagaceae;Cytophaga
23	OTU_18	Large intestine	0.318023							-0.336332	-0.297444	<0.001							<0.001	<0.001	0.044±0.016	43.5424	NA
24	OTU_145	Large intestine		0.148036	-0.197715				-0.160671				0.0293068	0.00307479				0.0167602			0.01±0.003	44.2804	Actinobacteria;Actinobacteria;Corynebacteriales;Corynebacteriaceae;Corynebacterium
25	OTU_52	Large intestine		0.195573	-0.149917				-0.302195				0.00325191	0.0280934				<0.001			0.304±0.064	77.4908	Firmicutes;Bacilli;Lactobacillales;Lactobacillaceae;Lactobacillus
26	OTU_769	Large intestine	0.313464	0.193732						-0.239358	-0.250248	<0.001	0.00357535						<0.001	<0.001	0.01±0.002	21.0332	Firmicutes;Clostridia;Clostridiales;Ruminococcaceae;RuminococcaceaeTCG-005
27	OTU_318	Large intestine	0.247749	0.140668						-0.266451	-0.197785	<0.001	0.0395937						<0.001	0.00344057	0.018±0.007	22.5092	Firmicutes;Clostridia;Clostridiales;Christensenellaceae;ChristensenellaceaeR-7group
28	OTU_31	Large intestine	0.26495	0.142189						-0.176383	-0.224981	<0.001	0.0372714						0.00819535	<0.001	0.034±0.013	22.5092	Firmicutes;Clostridia;Clostridiales;Ruminococcaceae;[Eubacterium]coprostanoligenesgroup
29	OTU_4458	Large intestine	0.280114	0.173289	0.174338						-0.174757	<0.001	0.00973573	0.0097052						0.010442	0.108±0.042	22.8782	Bacteroidetes;Bacteroidia;Bacteroidales;Prevotellaceae;Alloprevotella
30	OTU_485	Large intestine	0.2237					0.147751		-0.190267	-0.164776	<0.001					0.0293075		0.00411471	0.0161981	0.009±0.003	23.6162	Firmicutes;Clostridia;Clostridiales;Ruminococcaceae;RuminococcaceaeTCG-005
31	OTU_454	Large intestine	0.284505		0.156322		0.153241			-0.184939		<0.001		0.0215764		0.025758			0.00538758		0.024±0.006	23.6162	Bacteroidetes;Bacteroidia;Bacteroidales;Porphyromonadaceae;Parabacteroides
32	OTU_236	Large intestine	0.302843	0.177024						-0.271481	-0.265808	<0.001	0.00819535						<0.001	<0.001	0.033±0.011	23.9852	Bacteroidetes;Bacteroidia;Bacteroidales;BacteroidalesS24-7group
33	OTU_165	Large intestine	0.273362		0.192808					-0.189187	-0.250152	<0.001		0.00396716					0.00434399	<0.001	0.08±0.039	24.3542	Bacteroidetes;Bacteroidia;Bacteroidales;Prevotellaceae;Prevotella7
34	OTU_94	Large intestine	0.352034	0.188259						-0.337228	-0.235924	<0.001	0.00473002						<0.001	<0.001	0.166±0.096	24.3542	Bacteroidetes;Bacteroidia;Bacteroidales;Prevotellaceae;Alloprevotella
35	OTU_574	Large intestine	0.316842		0.172338					-0.268415	-0.252875	<0.001		0.0106299					<0.001	<0.001	0.019±0.006	24.7232	Bacteroidetes;Bacteroidia;Bacteroidales;Prevotellaceae;Prevotella1
36	OTU_3367	Large intestine	0.188441					0.167065		-0.233267	-0.21475	0.00597736					0.0127754		<0.001	0.00137962	0.013±0.006	25.0923	Firmicutes;Clostridia;Clostridiales;Lachnospiraceae
37	OTU_335	Large intestine	0.328195	0.243405						-0.192028	-0.256557	<0.001	<0.001						0.00377344	<0.001	0.016±0.007	25.8303	Firmicutes;Clostridia;Clostridiales;Ruminococcaceae;Subdoligranulum
38	OTU_97	Small intestine		0.255885		0.204076	-0.14342	-0.158138					<0.001		0.0021804	0.0382808	0.0189597				0.111±0.038	25.8303	Firmicutes;Clostridia;Clostridiales;Lachnospiraceae;Epulopiscium
39	OTU_39	Large intestine	0.200277					0.174577		-0.209273	-0.197894	0.00333853					0.00903611		0.00146665	0.00342354	0.009±0.002	26.5683	Firmicutes;Clostridia;Clostridiales;Ruminococcaceae;RuminococcaceaeNK4A214group
40	OTU_4061	Large intestine	0.229844					0.155525		-0.227586	-0.20188	<0.001					0.0212267		<0.001	0.00276985	0.019±0.006	28.0443	Firmicutes;Clostridia;Clostridiales;Ruminococcaceae;RuminococcaceaeTCG-005
41	OTU_301	Large intestine	0.324668	0.158312						-0.263173	-0.219699	<0.001	0.0190353						<0.001	0.00104155	0.016±0.004	28.4133	Firmicutes;Erysipelotrichia;Erysipelotrichales;Erysipelotrichaceae
42	OTU_229	Large intestine	0.298189					0.147159		-0.289355	-0.21194	<0.001					0.030056		<0.001	0.0016069	0.075±0.025	28.7823	Bacteroidetes;Bacteroidia;Bacteroidales;Prevotellaceae;PrevotellaceaeNK3B31group
43	OTU_6622	Large intestine	0.299294	0.216896	0.228309	0.136658						<0.001	<0.001	<0.001	0.0475746						0.223±0.073	28.7823	Proteobacteria;Epsilonproteobacteria;Campylobacterales;Helicobacteraceae;Helicobacter
44	OTU_107	Large intestine	0.20065		0.17364					-0.175038	-0.166362	0.00327641		0.0100272					0.00873504	0.0151517	0.053±0.028	30.2583	Bacteroidetes;Bacteroidia;Bacteroidales;Prevotellaceae;PrevotellaceaeNK3B31group
45	OTU_244	Large intestine	0.186031					0.154085		-0.170899	-0.21016	0.00670467					0.0225585		0.0105702	0.00177485	0.071±0.033	30.6273	Bacteroidetes;Bacteroidia;Bacteroidales;Prevotellaceae;PrevotellaceaeNK3B31group
46	OTU_7009	Large intestine	0.186079	0.255567			-0.206237		-0.173677			0.00669924	<0.001			0.00210902		0.00927784			0.014±0.004	30.6273	Firmicutes;Bacilli;Lactobacillales;Streptococcaceae;Streptococcus
47	OTU_10248	Large intestine	0.201078		0.161498					-0.156781	-0.182437	0.00320726		0.0172757					0.0198625	0.00730815	0.044±0.017	30.9963	Bacteroidetes;Bacteroidia;Bacteroidales;Prevotellaceae;Prevotella9
48	OTU_306	Large intestine	0.301535					0.154089		-0.225643	-0.169741	<0.001					0.0225585		<0.001	0.013038	0.025±0.008	30.9963	Firmicutes;Clostridia;Clostridiales;Ruminococcaceae;RuminococcaceaeTCG-005
49	OTU_388	Large intestine	0.196667					0.146734		-0.226461	-0.231709	0.00400312					0.0305872		<0.001	<0.001	0.012±0.004	36.1624	Firmicutes;Clostridia;Clostridiales;Lachnospiraceae;Coprococcus1
50	OTU_176	Large intestine	0.291692					0.14711		-0.311793	-0.327517	<0.001					0.0301094		<0.001	<0.001	0.094±0.034	44.6494	Firmicutes;Clostridia;Clostridiales;Lachnospiraceae
51	OTU_7563	Large intestine	0.142464	0.145705						-0.272774	-0.153427	0.0426844	0.0322805						<0.001	0.0261141	0.066±0.033	51.6605	Firmicutes;Clostridia;Clostridiales;Clostridiaceae1;Clostridiumsensustricto1
52	OTU_110	Large intestine	0.359246	0.200145						-0.263628	-0.386059	<0.001	0.00253143						<0.001	<0.001	0.221±0.072	52.3985	Bacteroidetes;Bacteroidia;Bacteroidales;BacteroidalesS24-7group
53	OTU_37	Large intestine	0.156208	0.168767					-0.191279	-0.1369		0.0248547	0.0119668					0.003923	0.0448272		0.3±0.057	71.5867	Firmicutes;Bacilli;Lactobacillales;Lactobacillaceae;Lactobacillus
54	OTU_12	Large intestine	0.216353	0.187001						-0.192162	-0.179113	0.00141025	0.00503926						0.00374889	0.00856231	0.242±0.047	74.5387	Firmicutes;Bacilli;Lactobacillales;Lactobacillaceae;Lactobacillus
55	OTU_25	Large intestine	0.145329	0.189372			-0.161363			-0.150566		0.0383361	0.00446171			0.0182898			0.0258752		0.396±0.097	96.31	Firmicutes;Bacilli;Lactobacillales;Streptococcaceae;Streptococcus
56	OTU_521	Large intestine	0.295331		0.185698			0.166639		-0.222217	-0.172827	<0.001		0.00564495			0.0130163		<0.001	0.0113633	0.02±0.007	21.0332	Bacteroidetes;Bacteroidia;Bacteroidales;Prevotellaceae;PrevotellaceaeNK3B31group
57	OTU_934	Large intestine	0.462409	0.236664	0.235937					-0.353774	-0.341321	<0.001	<0.001	<0.001					<0.001	<0.001	0.007±0.002	21.0332	Proteobacteria;Betaproteobacteria;Burkholderiales;Alcaligenaceae;Sutterella
58	OTU_122	Large intestine	0.336448	0.286809	0.193381					-0.184366	-0.267482	<0.001	<0.001	0.00385987					0.0055376	<0.001	0.082±0.04	21.7712	Bacteroidetes;Bacteroidia;Bacteroidales;Porphyromonadaceae;Odoribacter
59	OTU_187	Large intestine	0.439268	0.329388	0.243758					-0.283761	-0.317492	<0.001	<0.001	<0.001					<0.001	<0.001	0.038±0.01	21.7712	Firmicutes;Clostridia;Clostridiales;Lachnospiraceae;LachnospiraceaeTCG-010
60	OTU_705	Large intestine	0.493028	0.246258	0.23803					-0.317767	-0.342767	<0.001	<0.001	<0.001					<0.001	<0.001	0.006±0.002	21.7712	Firmicutes;Clostridia;Clostridiales;Ruminococcaceae
61	OTU_91	Large intestine	0.238912	0.136564					-0.165146	-0.1394	-0.208204	<0.001	0.0463775					0.0137447	0.0407926	0.00197844	0.074±0.032	22.1402	Bacteroidetes;Bacteroidia;Bacteroidales;BacteroidalesS24-7group
62	OTU_371	Large intestine	0.502408	0.303214	0.277517					-0.303856	-0.407202	<0.001	<0.001	<0.001					<0.001	<0.001	0.028±0.01	22.8782	Bacteroidetes;Bacteroidia;Bacteroidales;Rikenellaceae;RikenellaceaeRC9gutgroup
63	OTU_8502	Large intestine	0.513572	0.305519	0.242033					-0.348424	-0.361864	<0.001	<0.001	<0.001					<0.001	<0.001	0.009±0.002	22.8782	Firmicutes;Clostridia;Clostridiales;Lachnospiraceae;LachnospiraceaeTCG-004
64	OTU_368	Large intestine	0.372132	0.179714	0.160066					-0.254996	-0.289238	<0.001	0.00718939	0.0183543					<0.001	<0.001	0.054±0.018	23.2472	Proteobacteria;Deltaproteobacteria;Bradymonadales
65	OTU_281	Large intestine	0.168274	0.249784			-0.14667		-0.154797		-0.193087	0.0149731	<0.001			0.0335247		0.0216489		0.00434715	0.009±0.005	23.6162	Firmicutes;Clostridia;Clostridiales;Peptostreptococcaceae;Peptostreptococcus
66	OTU_101	Large intestine	0.324094	0.256425	0.154909					-0.264887	-0.29271	<0.001	<0.001	0.0228989					<0.001	<0.001	0.112±0.034	23.9852	Firmicutes;Clostridia;Clostridiales;Ruminococcaceae;[Eubacterium]coprostanoligenesgroup
67	OTU_530	Large intestine	0.336797	0.246547					-0.156026	-0.29059	-0.267842	<0.001	<0.001					0.0204985	<0.001	<0.001	0.052±0.029	23.9852	Firmicutes;Clostridia;Clostridiales;Lachnospiraceae;[Ruminococcus]torquesgroup
68	OTU_704	Large intestine	0.351512	0.228059					-0.220828	-0.30056	-0.321895	<0.001	<0.001					<0.001	<0.001	<0.001	0.012±0.004	23.9852	Firmicutes;Clostridia;Clostridiales;Lachnospiraceae;Blautia
69	OTU_222	Large intestine	0.40419	0.21675					-0.170816	-0.326425	-0.289896	<0.001	0.00100092					0.0106045	<0.001	<0.001	0.032±0.011	24.3542	Firmicutes;Clostridia;Clostridiales;Ruminococcaceae;RuminococcaceaeTCG-005
70	OTU_177	Large intestine	0.24811	0.360889			-0.218687	-0.210875	-0.22293			<0.001	<0.001			0.00105239	0.00137415	<0.001			0.036±0.018	25.8303	Firmicutes;Negativicutes;Selenomonadales;Veillonellaceae;Veillonella
71	OTU_106	Large intestine	0.404331	0.217654	0.231692					-0.243602	-0.289847	<0.001	<0.001	<0.001					<0.001	<0.001	0.09±0.027	25.8303	Bacteroidetes;Bacteroidia;Bacteroidales;Prevotellaceae;Alloprevotella
72	OTU_420	Small intestine			0.281328	0.178082	0.167326	0.169815	0.525699					<0.001	0.0081791	0.0141341	0.0112577	<0.001			0.013±0.004	26.1993	Bacteroidetes;Sphingobacteriia;Sphingobacteriales;env.OPS17
73	OTU_48	Large intestine	0.20579		0.140454		0.169137	0.17812			-0.178106	0.00249243		0.0410866		0.0130179	0.00767292			0.00894596	0.586±0.162	27.3063	Proteobacteria;Epsilonproteobacteria;Campylobacterales;Campylobacteraceae;Campylobacter
74	OTU_8442	Large intestine	0.46179	0.281837	0.204345					-0.273196	-0.269612	<0.001	<0.001	0.00214664					<0.001	<0.001	0.077±0.03	27.3063	NA
75	OTU_137	Large intestine	0.397259	0.183933	0.185045					-0.263843	-0.284082	<0.001	0.00585298	0.00583528					<0.001	<0.001	0.077±0.022	27.6753	Bacteroidetes;Bacteroidia;Bacteroidales;Rikenellaceae;dgA-11gutgroup
76	OTU_64	Large intestine	0.446987	0.301714	0.215542					-0.351911	-0.320825	<0.001	<0.001	0.00114764					<0.001	<0.001	0.051±0.014	27.6753	Firmicutes;Clostridia;Clostridiales;Ruminococcaceae;Anaerotruncus
77	OTU_156	Large intestine	0.380981	0.179787	0.200907					-0.247902	-0.202276	<0.001	0.00716564	0.00257835					<0.001	0.00271143	0.072±0.023	28.0443	Bacteroidetes;Bacteroidia;Bacteroidales;BacteroidalesS24-7group
78	OTU_4399	Large intestine	0.405168	0.169217	0.248759					-0.290854	-0.320399	<0.001	0.0117367	<0.001					<0.001	<0.001	0.022±0.01	28.7823	Firmicutes;Clostridia;Clostridiales;Ruminococcaceae;RuminococcaceaeTCG-014
79	OTU_14	Large intestine	0.192342	0.410318		0.2165	-0.198401	-0.139567				0.00496593	<0.001		0.00108712	0.00320726	0.040908				0.086±0.033	28.7823	Proteobacteria;Gammaproteobacteria;Pasteurellales;Pasteurellaceae;Actinobacillus
80	OTU_155	Large intestine	0.403904	0.222746					-0.154124	-0.354786	-0.318793	<0.001	<0.001					0.0222805	<0.001	<0.001	0.019±0.005	29.1513	Firmicutes;Clostridia;Clostridiales;Ruminococcaceae;RuminococcaceaeTCG-005
81	OTU_2471	Large intestine	0.495664	0.238389	0.166324					-0.375233	-0.351197	<0.001	<0.001	0.0139664					<0.001	<0.001	0.024±0.006	29.1513	Firmicutes;Clostridia;Clostridiales;Ruminococcaceae;Oscillibacter
82	OTU_95	Large intestine	0.184301	0.231586			-0.232665	-0.142261	-0.144172			0.00727488	<0.001			<0.001	0.0367717	0.0335766			0.019±0.007	29.5203	Firmicutes;Bacilli;Lactobacillales;Streptococcaceae;Streptococcus
83	OTU_178	Large intestine	0.419146	0.251361	0.263617					-0.265529	-0.346531	<0.001	<0.001	<0.001					<0.001	<0.001	0.142±0.039	29.5203	Bacteroidetes;Bacteroidia;Bacteroidales;Prevotellaceae;Alloprevotella
84	OTU_253	Large intestine	0.44902	0.24758	0.242441					-0.305659	-0.255967	<0.001	<0.001	<0.001					<0.001	<0.001	0.054±0.013	30.2583	Bacteroidetes;Bacteroidia;Bacteroidales;Prevotellaceae;PrevotellaceaeTCG-004
85	OTU_212	Large intestine	0.33094	0.20291	0.169364					-0.184389	-0.288472	<0.001	0.00218263	0.0121741					0.00553609	<0.001	0.1±0.037	30.9963	Bacteroidetes;Bacteroidia;Bacteroidales;Prevotellaceae;Prevotella2
86	OTU_11	Large intestine	0.334549	0.150884				0.174294		-0.360581	-0.375399	<0.001	0.0260909				0.00913778		<0.001	<0.001	0.036±0.018	30.9963	Firmicutes;Clostridia;Clostridiales;Ruminococcaceae;RuminococcaceaeTCG-002
87	OTU_199	Large intestine	0.438551	0.238548	0.217834					-0.24355	-0.371488	<0.001	<0.001	0.00100634					<0.001	<0.001	0.074±0.026	31.3653	Bacteroidetes;Bacteroidia;Bacteroidales;Rikenellaceae;RikenellaceaeRC9gutgroup
88	OTU_277	Large intestine	0.366495	0.20168	0.204915					-0.263396	-0.312373	<0.001	0.00232587	0.00208604					<0.001	<0.001	0.068±0.022	32.1033	Firmicutes;Clostridia;Clostridiales;Ruminococcaceae;Faecalibacterium
89	OTU_372	Large intestine	0.401258	0.214093	0.202185					-0.259363	-0.337476	<0.001	0.00116613	0.00240422					<0.001	<0.001	0.09±0.023	32.1033	Bacteroidetes;Bacteroidia;Bacteroidales;Rikenellaceae;RikenellaceaeRC9gutgroup
90	OTU_6201	Large intestine	0.334904	0.22785					-0.177609	-0.26277	-0.264993	<0.001	<0.001					0.00773226	<0.001	<0.001	0.025±0.009	33.2103	Firmicutes;Clostridia;Clostridiales;Lachnospiraceae;[Ruminococcus]gauvreauiigroup
91	OTU_90	Large intestine	0.355423	0.171723	0.252947					-0.170913	-0.325927	<0.001	0.0104926	<0.001					0.0105702	<0.001	0.133±0.035	33.2103	Firmicutes;Clostridia;Clostridiales;Ruminococcaceae;[Eubacterium]coprostanoligenesgroup
92	OTU_111	Large intestine	0.264722		0.21014				-0.149516	-0.162867	-0.244102	<0.001		0.001556				0.0269409	0.0151873	<0.001	0.37±0.121	33.9483	Bacteroidetes;Bacteroidia;Bacteroidales;Prevotellaceae
93	OTU_72	Large intestine	0.31807		0.153571			0.154408		-0.276208	-0.209545	<0.001		0.0242053			0.0222805		<0.001	0.00183762	0.324±0.114	34.3173	Bacteroidetes;Bacteroidia;Bacteroidales;Bacteroidaceae;Bacteroides
94	OTU_96	Large intestine	0.408451	0.271808	0.233398					-0.251281	-0.25982	<0.001	<0.001	<0.001					<0.001	<0.001	0.253±0.09	34.3173	Bacteroidetes;Bacteroidia;Bacteroidales;Prevotellaceae;Alloprevotella
95	OTU_23	Large intestine	0.417023	0.318981	0.240377					-0.201326	-0.185528	<0.001	<0.001	<0.001					0.00227823	0.0063003	0.444±0.148	35.4244	Proteobacteria;Epsilonproteobacteria;Campylobacterales;Helicobacteraceae;Helicobacter
96	OTU_49	Large intestine	0.333845	0.263461	0.161187					-0.227721	-0.32851	<0.001	<0.001	0.0175127					<0.001	<0.001	0.216±0.067	35.7934	Bacteroidetes;Bacteroidia;Bacteroidales;Bacteroidaceae;Bacteroides
97	OTU_80	Large intestine	0.297671	0.172019	0.23956					-0.214163	-0.266035	<0.001	0.0103541	<0.001					0.00110711	<0.001	0.149±0.056	36.1624	Firmicutes;Negativicutes;Selenomonadales;Veillonellaceae;Anaerovibrio
98	OTU_151	Large intestine	0.358566	0.214676	0.216379					-0.265888	-0.244844	<0.001	0.00112572	0.0010917					<0.001	<0.001	0.098±0.023	36.1624	Bacteroidetes;Bacteroidia;Bacteroidales;Prevotellaceae;PrevotellaceaeTCG-003
99	OTU_269	Large intestine	0.465032	0.326005					-0.244225	-0.281028	-0.367659	<0.001	<0.001					<0.001	<0.001	<0.001	0.042±0.011	36.9004	Firmicutes;Erysipelotrichia;Erysipelotrichales;Erysipelotrichaceae;Holdemanella
100	OTU_62	Large intestine	0.4081	0.246702	0.276659					-0.259954	-0.331098	<0.001	<0.001	<0.001					<0.001	<0.001	0.23±0.067	39.1144	Firmicutes;Erysipelotrichia;Erysipelotrichales;Erysipelotrichaceae
101	OTU_119	Large intestine	0.175881	0.165644					-0.160202	-0.160156	-0.213576	0.0106801	0.0138158					0.0171268	0.0171574	0.00146665	0.137±0.052	39.4834	Firmicutes;Negativicutes;Selenomonadales;Veillonellaceae;Megasphaera
102	OTU_15	Large intestine	0.439507	0.350621	0.212134					-0.288845	-0.396204	<0.001	<0.001	0.00139351					<0.001	<0.001	0.369±0.203	39.4834	Firmicutes;Clostridia;Clostridiales;Lachnospiraceae;Roseburia
103	OTU_73	Large intestine	0.456692	0.234446	0.176629					-0.347473	-0.407163	<0.001	<0.001	0.00874692					<0.001	<0.001	0.061±0.014	39.8524	Firmicutes;Clostridia;Clostridiales;Ruminococcaceae;Oscillospira
104	OTU_572	Large intestine	0.452427	0.217213	0.212082					-0.339324	-0.349291	<0.001	<0.001	0.00139616					<0.001	<0.001	0.034±0.009	40.2214	Firmicutes;Clostridia;Clostridiales;Lachnospiraceae;Coprococcus3
105	OTU_153	Large intestine	0.415364	0.235475	0.163783					-0.289214	-0.321695	<0.001	<0.001	0.0155902					<0.001	<0.001	0.045±0.02	40.9594	Firmicutes;Clostridia;Clostridiales;Lachnospiraceae;Blautia
106	OTU_214	Large intestine	0.234993				0.137402	0.207038		-0.257248	-0.221161	<0.001				0.0481041	0.00169787		<0.001	<0.001	0.094±0.025	43.1734	Firmicutes;Clostridia;Clostridiales;Christensenellaceae;ChristensenellaceaeR-7group
107	OTU_24	Large intestine	0.423085	0.272517	0.262896					-0.232553	-0.33375	<0.001	<0.001	<0.001					<0.001	<0.001	0.54±0.187	43.1734	Proteobacteria;Epsilonproteobacteria;Campylobacterales;Campylobacteraceae;Campylobacter
108	OTU_93	Large intestine	0.366079	0.153732	0.185098					-0.296504	-0.271319	<0.001	0.0231954	0.00582523					<0.001	<0.001	0.063±0.012	43.5424	Firmicutes;Clostridia;Clostridiales;Ruminococcaceae;RuminococcaceaeNK4A214group
109	OTU_4457	Small intestine			0.373827	0.197717	0.187254	0.262647	0.693473					<0.001	0.00307479	0.00560356	<0.001	<0.001			0.044±0.008	40.9594	Bacteroidetes;Flavobacteriia;Flavobacteriales;Flavobacteriaceae;Flavobacterium
110	OTU_224	Small intestine			0.374259	0.160254	0.227349	0.303924	0.710413					<0.001	0.0182151	<0.001	<0.001	<0.001			0.054±0.011	43.5424	Bacteroidetes;Flavobacteriia;Flavobacteriales;Flavobacteriaceae;Flavobacterium
111	OTU_355	Large intestine	0.163774	0.183517					-0.164342	-0.190656	-0.203864	0.0181452	0.00597736					0.0142513	0.00403834	0.00248837	0.034±0.006	42.4354	Firmicutes;Bacilli;Lactobacillales;Lactobacillaceae;Lactobacillus
112	OTU_102	Large intestine	0.367846	0.167323	0.17584					-0.271262	-0.271585	<0.001	0.012802	0.00904848					<0.001	<0.001	0.34±0.076	44.6494	Bacteroidetes;Bacteroidia;Bacteroidales;Prevotellaceae;Alloprevotella
113	OTU_75	Large intestine	0.439089	0.233485	0.234112					-0.34694	-0.360932	<0.001	<0.001	<0.001					<0.001	<0.001	0.127±0.032	45.0185	Firmicutes;Clostridia;Clostridiales;Ruminococcaceae;RuminococcaceaeTCG-002
114	OTU_83	Large intestine	0.437959	0.281192	0.148498					-0.336108	-0.412456	<0.001	<0.001	0.0297469					<0.001	<0.001	0.135±0.042	47.9705	Actinobacteria;Coriobacteriia;Coriobacteriales;Coriobacteriaceae;Collinsella
115	OTU_250	Large intestine	0.269676	0.315645		0.146138	-0.138936			-0.173267		<0.001	<0.001		0.0327689	0.0453309			0.0094606		0.027±0.005	50.5535	Firmicutes;Bacilli;Lactobacillales;Streptococcaceae;Streptococcus
116	OTU_1108	Large intestine		0.156654			-0.228422	-0.160507	-0.195386	-0.15922			0.0204582			<0.001	0.0171268	0.00316192	0.0178846		0.065±0.038	57.1956	Firmicutes;Clostridia;Clostridiales;Clostridiaceae1;Clostridiumsensustricto1
117	OTU_66	Large intestine	0.461086	0.377716	0.182222					-0.283736	-0.38292	<0.001	<0.001	0.00669924					<0.001	<0.001	1.016±0.198	63.8376	Bacteroidetes;Bacteroidia;Bacteroidales;Prevotellaceae;Prevotella2
118	OTU_656	Small intestine	0.184909	0.352574		0.240723	-0.273219	-0.229273				0.00707247	<0.001		<0.001	<0.001	<0.001				0.347±0.103	65.6827	Proteobacteria;Gammaproteobacteria;Pasteurellales;Pasteurellaceae;Actinobacillus
119	OTU_339	Large intestine		0.14265	0.172419	0.245759	-0.260947	-0.217828					0.0365852	0.0106029	<0.001	<0.001	<0.001				0.015±0.002	71.5867	Proteobacteria;Alphaproteobacteria;Caulobacterales;Caulobacteraceae;Caulobacter
120	OTU_9	Large intestine	0.180464	0.218022					-0.254793	-0.187434	-0.248412	0.00871549	<0.001					<0.001	0.00476373	<0.001	1.065±0.222	92.9889	Firmicutes;Bacilli;Lactobacillales;Lactobacillaceae;Lactobacillus
121	OTU_6	Large intestine	0.157828	0.216688					-0.172702	-0.174856	-0.158643	0.0232439	0.00100351					0.00971515	0.00879728	0.0210833	1.481±0.222	93.7269	Firmicutes;Bacilli;Lactobacillales;Lactobacillaceae;Lactobacillus
122	OTU_120	Large intestine				0.2659	-0.265116	-0.300725		0.140884	0.179936				<0.001	<0.001	<0.001		0.038458	0.00822729	0.176±0.035	96.31	Proteobacteria;Gammaproteobacteria;Enterobacteriales;Enterobacteriaceae;Enterobacter
123	OTU_739	Large intestine	0.475045	0.280139	0.159228				-0.164533	-0.384604	-0.355951	<0.001	<0.001	0.0190274				0.0141341	<0.001	<0.001	0.006±0.001	21.7712	Firmicutes;Clostridia;Clostridiales;Ruminococcaceae;Anaerotruncus
124	OTU_1336	Large intestine	0.502968	0.270751	0.185737				-0.16778	-0.434832	-0.398433	<0.001	<0.001	0.00563608				0.0121812	<0.001	<0.001	0.012±0.004	22.1402	Firmicutes;Clostridia;Clostridiales;Ruminococcaceae;Butyricicoccus
125	OTU_1026	Large intestine	0.476329	0.36975			-0.18632		-0.286567	-0.369705	-0.388309	<0.001	<0.001			0.00586043		<0.001	<0.001	<0.001	0.011±0.004	22.5092	Firmicutes;Clostridia;Clostridiales;Ruminococcaceae;Ruminococcaceaebacterium668
126	OTU_410	Large intestine	0.394801	0.28325			-0.158988		-0.176656	-0.280162	-0.319341	<0.001	<0.001			0.0202455		0.0080946	<0.001	<0.001	0.007±0.002	23.2472	Firmicutes;Clostridia;Clostridiales;Peptococcaceae;Peptococcus
127	OTU_3243	Large intestine	0.539988	0.3697	0.193046				-0.213015	-0.437847	-0.40376	<0.001	<0.001	0.003923				0.00118452	<0.001	<0.001	0.007±0.001	23.2472	Firmicutes;Clostridia;Clostridiales;Ruminococcaceae
128	OTU_8545	Large intestine	0.167814	0.309694	0.14609	0.223953	-0.22002	-0.176645				0.0152259	<0.001	0.0328211	<0.001	<0.001	0.00820968				0.008±0.003	24.3542	Proteobacteria;Gammaproteobacteria;Pasteurellales;Pasteurellaceae;Actinobacillus
129	OTU_7343	Large intestine	0.484324	0.356036			-0.245887		-0.277375	-0.355101	-0.439947	<0.001	<0.001			<0.001		<0.001	<0.001	<0.001	0.015±0.003	24.7232	Firmicutes;Clostridia;Clostridiales;Lachnospiraceae;Lachnoclostridium
130	OTU_507	Large intestine	0.273158	0.293216	0.157022				-0.217461	-0.134612	-0.244435	<0.001	<0.001	0.0209316				<0.001	0.048988	<0.001	0.021±0.006	26.9373	Firmicutes;Negativicutes;Selenomonadales;Veillonellaceae;Allisonella
131	OTU_330	Large intestine	0.448972	0.281254	0.155487				-0.208653	-0.340028	-0.371211	<0.001	<0.001	0.0223366				0.00151708	<0.001	<0.001	0.04±0.011	27.3063	Bacteroidetes;Bacteroidia;Bacteroidales;BacteroidalesS24-7group
132	OTU_278	Large intestine	0.390059	0.272077			-0.165662		-0.199633	-0.338075	-0.474192	<0.001	<0.001			0.0151706		0.00249982	<0.001	<0.001	0.022±0.007	28.0443	Firmicutes;Clostridia;Clostridiales;Lachnospiraceae;Blautia
133	OTU_2354	Large intestine	0.459684	0.360438			-0.166365		-0.292932	-0.40444	-0.42456	<0.001	<0.001			0.0147437		<0.001	<0.001	<0.001	0.015±0.005	32.8413	Firmicutes;Clostridia;Clostridiales;Lachnospiraceae
134	OTU_517	Large intestine	0.558993	0.326556	0.174673				-0.196106	-0.400204	-0.43116	<0.001	<0.001	0.00955764				0.00304732	<0.001	<0.001	0.055±0.015	34.3173	Firmicutes;Clostridia;Clostridiales;Lachnospiraceae;Lachnoclostridium
135	OTU_79	Large intestine	0.462539	0.312173	0.152209				-0.211584	-0.336721	-0.364106	<0.001	<0.001	0.0256287				0.00128903	<0.001	<0.001	0.15±0.048	34.6863	Firmicutes;Clostridia;Clostridiales;Ruminococcaceae;RuminococcaceaeNK4A214group
136	OTU_67	Large intestine	0.358397	0.312742			-0.184517		-0.203023	-0.209106	-0.417159	<0.001	<0.001			0.0063949		0.0020866	0.00147844	<0.001	0.197±0.078	36.5314	Fusobacteria;Fusobacteriia;Fusobacteriales;Fusobacteriaceae;Fusobacterium
137	OTU_41	Large intestine	0.488259	0.253931	0.208073				-0.137169	-0.397839	-0.411368	<0.001	<0.001	0.00174717				0.0443676	<0.001	<0.001	0.086±0.015	36.5314	Firmicutes;Clostridia;Clostridiales;FamilyXIII;FamilyXIIIAD3011group
138	OTU_33	Large intestine	0.395233	0.410561	0.254271	0.182293	-0.142399				-0.180866	<0.001	<0.001	<0.001	0.00668399	0.0397947				0.00789501	0.445±0.165	37.6384	Proteobacteria;Epsilonproteobacteria;Campylobacterales;Campylobacteraceae;Campylobacter
139	OTU_203	Large intestine	0.526901	0.324029			-0.147133		-0.235519	-0.382708	-0.428037	<0.001	<0.001			0.0328938		<0.001	<0.001	<0.001	0.038±0.01	42.8044	Firmicutes;Clostridia;Clostridiales;Lachnospiraceae;Blautia
140	OTU_282	Large intestine	0.383703	0.219939			-0.139817		-0.148109	-0.288012	-0.350346	<0.001	<0.001			0.0438609		0.0285767	<0.001	<0.001	0.02±0.004	64.5756	Proteobacteria;Betaproteobacteria;Rhodocyclales;Rhodocyclaceae;Methyloversatilis
141	OTU_127	Large intestine	0.565172	0.399865	0.219313				-0.18019	-0.416481	-0.435406	<0.001	<0.001	<0.001				0.00679932	<0.001	<0.001	0.297±0.038	67.5277	Firmicutes;Negativicutes;Selenomonadales;Acidaminococcaceae;Phascolarctobacterium
142	OTU_220	Large intestine	0.261452	0.331954		0.212295	-0.144623			-0.2375	-0.166551	<0.001	<0.001		0.00138285	0.0364887			<0.001	0.015027	0.157±0.061	81.1808	Firmicutes;Clostridia;Clostridiales;Peptostreptococcaceae;Terrisporobacter
143	OTU_22	Large intestine	0.197167	0.349244		0.2348	-0.3677	-0.293128	-0.136048			0.00391837	<0.001		<0.001	<0.001	<0.001	0.0463781			0.9±0.171	91.1439	Firmicutes;Clostridia;Clostridiales;Clostridiaceae1;Clostridiumsensustricto1
144	OTU_866	Large intestine	0.43337	0.325412	0.177782		-0.171367		-0.200208	-0.294776	-0.390141	<0.001	<0.001	0.00827824		0.0117738		0.00242068	<0.001	<0.001	0.007±0.002	21.0332	Firmicutes;Clostridia;Clostridiales;Lachnospiraceae;LachnospiraceaeFCS020group
145	OTU_470	Large intestine	0.317507	0.405019			-0.237747	-0.209575	-0.298995	-0.220029	-0.252632	<0.001	<0.001			<0.001	0.00147137	<0.001	<0.001	<0.001	0.018±0.006	21.4022	Bacteroidetes;Bacteroidia;Bacteroidales;Bacteroidaceae;Bacteroides
146	OTU_565	Large intestine	0.484872	0.394231			-0.259583	-0.15176	-0.297986	-0.335564	-0.427692	<0.001	<0.001			<0.001	0.0249093	<0.001	<0.001	<0.001	0.013±0.003	21.7712	Firmicutes;Clostridia;Clostridiales;Ruminococcaceae
147	OTU_564	Large intestine	0.491636	0.309056	0.16702		-0.164763		-0.234317	-0.378225	-0.377223	<0.001	<0.001	0.0135496		0.015758		<0.001	<0.001	<0.001	0.009±0.002	22.5092	Proteobacteria;Deltaproteobacteria;Desulfovibrionales;Desulfovibrionaceae;Bilophila
148	OTU_438	Large intestine	0.546602	0.426107	0.142227		-0.235881		-0.26342	-0.428326	-0.421955	<0.001	<0.001	0.038432		<0.001		<0.001	<0.001	<0.001	0.016±0.004	22.5092	Firmicutes;Clostridia;Clostridiales;Ruminococcaceae;Intestinimonassp.GD2
149	OTU_324	Large intestine	0.474825	0.283355	0.208735		-0.189338		-0.198779	-0.33672	-0.370279	<0.001	<0.001	0.00168397		0.00506477		0.00261819	<0.001	<0.001	0.036±0.01	22.8782	Firmicutes;Clostridia;Clostridiales;Ruminococcaceae;RuminococcaceaeTCG-003
150	OTU_126	Large intestine	0.487051	0.288142	0.266827		-0.142845		-0.141365	-0.292843	-0.364903	<0.001	<0.001	<0.001		0.0391238		0.0377167	<0.001	<0.001	0.073±0.023	24.7232	Bacteroidetes;Bacteroidia;Bacteroidales;Porphyromonadaceae;Odoribacter
151	OTU_125	Large intestine	0.323286	0.304117			-0.193723	-0.154783	-0.247003	-0.18027	-0.271895	<0.001	<0.001			0.00406512	0.0219177	<0.001	0.00677721	<0.001	0.057±0.023	25.0923	Firmicutes;Clostridia;Clostridiales;Lachnospiraceae
152	OTU_116	Large intestine	0.374088	0.361922			-0.232293	-0.182587	-0.224351	-0.202816	-0.278688	<0.001	<0.001			<0.001	0.00615667	<0.001	0.00210902	<0.001	0.137±0.04	27.6753	Bacteroidetes;Bacteroidia;Bacteroidales;Bacteroidaceae;Bacteroides
153	OTU_193	Large intestine	0.452166	0.362595	0.146499		-0.154612		-0.138727	-0.305536	-0.316706	<0.001	<0.001	0.0322998		0.0243325		0.0418218	<0.001	<0.001	0.064±0.024	28.7823	Firmicutes;Clostridia;Clostridiales;Ruminococcaceae;Butyricicoccus
154	OTU_666	Large intestine	0.554697	0.384271	0.219424		-0.151736		-0.234854	-0.368809	-0.408549	<0.001	<0.001	<0.001		0.0273258		<0.001	<0.001	<0.001	0.014±0.003	28.7823	Firmicutes;Clostridia;Clostridiales;Ruminococcaceae;Ruminiclostridium9
155	OTU_149	Large intestine	0.506842	0.381986	0.185112		-0.208212		-0.217696	-0.396751	-0.447211	<0.001	<0.001	0.00582393		0.00189038		<0.001	<0.001	<0.001	0.066±0.023	29.1513	Firmicutes;Clostridia;Clostridiales;Ruminococcaceae;Ruminiclostridium9
156	OTU_134	Large intestine	0.437861	0.373572			-0.220087	-0.140085	-0.261305	-0.26367	-0.332073	<0.001	<0.001			<0.001	0.0401102	<0.001	<0.001	<0.001	0.085±0.023	29.8893	Bacteroidetes;Bacteroidia;Bacteroidales;Bacteroidaceae;Bacteroides
157	OTU_146	Large intestine	0.464687	0.421883	0.187256		-0.247864		-0.217237	-0.319226	-0.369583	<0.001	<0.001	0.00524115		<0.001		<0.001	<0.001	<0.001	0.077±0.033	32.8413	Proteobacteria;Betaproteobacteria;Burkholderiales;Alcaligenaceae;Sutterella
158	OTU_175	Large intestine	0.470698	0.410393	0.220661	0.151767			-0.212084	-0.335434	-0.391749	<0.001	<0.001	<0.001	0.0260585			0.00125195	<0.001	<0.001	0.11±0.026	33.2103	Bacteroidetes;Bacteroidia;Bacteroidales;Bacteroidaceae;Bacteroides
159	OTU_118	Large intestine	0.556706	0.413957	0.176038		-0.138097		-0.256862	-0.401862	-0.457072	<0.001	<0.001	0.00896961		0.0468426		<0.001	<0.001	<0.001	0.126±0.025	35.0554	Bacteroidetes;Bacteroidia;Bacteroidales;Rikenellaceae;Alistipes
160	OTU_701	Large intestine	0.630028	0.417489	0.232142		-0.179723		-0.177525	-0.430773	-0.458036	<0.001	<0.001	<0.001		0.00807002		0.00776299	<0.001	<0.001	0.022±0.005	35.0554	Firmicutes;Clostridia;Clostridiales;Lachnospiraceae;Lachnoclostridium
161	OTU_113	Large intestine	0.49332	0.404588	0.203455		-0.172996		-0.198947	-0.335176	-0.382996	<0.001	<0.001	0.00224769		0.0109355		0.00259517	<0.001	<0.001	0.128±0.042	35.4244	Bacteroidetes;Bacteroidia;Bacteroidales;Porphyromonadaceae;Butyricimonas
162	OTU_263	Large intestine	0.530067	0.454237	0.161196		-0.193205		-0.238601	-0.370992	-0.414253	<0.001	<0.001	0.0175127		0.00416599		<0.001	<0.001	<0.001	0.138±0.028	40.5904	Bacteroidetes;Bacteroidia;Bacteroidales;Porphyromonadaceae;Parabacteroides
163	OTU_124	Large intestine	0.488291	0.360351	0.169885	0.16227	-0.187734			-0.388881	-0.32573	<0.001	<0.001	0.0118737	0.0166938	0.00547005			<0.001	<0.001	0.09±0.023	40.9594	Firmicutes;Clostridia;Clostridiales;Ruminococcaceae;Ruminococcus2
164	OTU_46	Large intestine	0.403829	0.289102	0.143257		-0.15111		-0.172194	-0.260589	-0.352618	<0.001	<0.001	0.0368667		0.0280363		0.0099516	<0.001	<0.001	0.376±0.095	41.6974	Bacteroidetes;Bacteroidia;Bacteroidales;Prevotellaceae;PrevotellaceaeNK3B31group
165	OTU_150	Large intestine	0.56591	0.402151	0.152753		-0.160204		-0.211744	-0.441207	-0.437963	<0.001	<0.001	0.0250491		0.0192004		0.00127682	<0.001	<0.001	0.1±0.014	49.4465	Proteobacteria;Deltaproteobacteria;Desulfovibrionales;Desulfovibrionaceae;Desulfovibrio
166	OTU_103	Large intestine	0.553789	0.375405	0.168164		-0.173026		-0.260001	-0.428431	-0.472331	<0.001	<0.001	0.012857		0.0109293		<0.001	<0.001	<0.001	0.12±0.023	49.4465	Firmicutes;Clostridia;Clostridiales;Lachnospiraceae
167	OTU_161	Small intestine	0.26053	0.366324	0.196236	0.269534	-0.2588	-0.217545	-0.150027			<0.001	<0.001	0.00332521	<0.001	<0.001	<0.001	0.0263957			0.215±0.047	66.7897	Proteobacteria;Gammaproteobacteria;Pasteurellales;Pasteurellaceae;Actinobacillus
168	OTU_54	Small intestine	0.226629	0.420456	0.176247	0.252351	-0.24626	-0.217682	-0.150064			<0.001	<0.001	0.0088906	<0.001	<0.001	<0.001	0.0263628			1.023±0.246	73.4317	Proteobacteria;Gammaproteobacteria;Pasteurellales;Pasteurellaceae;Actinobacillus
169	OTU_26	Large intestine	0.294939	0.44649		0.171435	-0.1893	-0.182853	-0.235126	-0.189889		<0.001	<0.001		0.0110717	0.00507212	0.00607406	<0.001	0.00419004		0.336±0.063	77.8598	Firmicutes;Negativicutes;Selenomonadales;Veillonellaceae;Veillonella
170	OTU_3	Large intestine	0.322684	0.526795	0.233217	0.338458	-0.325172	-0.348296	-0.172556			<0.001	<0.001	<0.001	<0.001	<0.001	<0.001	0.00977971			6.165±0.888	96.31	Proteobacteria;Gammaproteobacteria;Enterobacteriales;Enterobacteriaceae;Escherichia-Shigella
171	OTU_290	Large intestine	0.347777	0.384539		0.139454	-0.272904	-0.22499	-0.27371	-0.275227	-0.260718	<0.001	<0.001		0.0427093	<0.001	<0.001	<0.001	<0.001	<0.001	0.038±0.009	31.3653	Firmicutes;Clostridia;Clostridiales;Clostridiaceae1;Clostridiumsensustricto2
172	OTU_100	Large intestine	0.446699	0.374549	0.220924	0.186805	-0.23063		-0.147326	-0.343253	-0.309542	<0.001	<0.001	<0.001	0.00535531	<0.001		0.0294861	<0.001	<0.001	0.148±0.031	36.1624	Firmicutes;Clostridia;Clostridiales;Lachnospiraceae;Tyzzerella
173	OTU_9447	Large intestine	0.601118	0.44771	0.174458		-0.28413	-0.158859	-0.263839	-0.469027	-0.466889	<0.001	<0.001	0.00966066		<0.001	0.0183646	<0.001	<0.001	<0.001	0.076±0.018	38.3764	Bacteroidetes;Bacteroidia;Bacteroidales;Bacteroidaceae;Bacteroides
174	OTU_157	Large intestine	0.477782	0.428477	0.194805	0.154205	-0.171439		-0.177018	-0.295241	-0.342751	<0.001	<0.001	0.00357535	0.0235764	0.0117372		0.00795605	<0.001	<0.001	0.158±0.03	47.2325	Proteobacteria;Betaproteobacteria;Burkholderiales;Alcaligenaceae;Sutterella
175	OTU_20	Large intestine	0.447155	0.452757		0.203715	-0.311305	-0.2611	-0.203461	-0.342041	-0.271207	<0.001	<0.001		0.00221986	<0.001	<0.001	0.00203804	<0.001	<0.001	0.733±0.211	56.8266	Bacteroidetes;Bacteroidia;Bacteroidales;Bacteroidaceae;Bacteroides
176	OTU_19	Large intestine	0.40652	0.442668	0.194323	0.258121	-0.297091	-0.237842		-0.190329	-0.149211	<0.001	<0.001	0.0036697	<0.001	<0.001	<0.001		0.00410255	0.0309707	0.091±0.028	51.2915	Proteobacteria;Gammaproteobacteria;Pasteurellales;Pasteurellaceae;Pasteurella
177	OTU_498	Large intestine	0.356452	0.412141	0.144188	0.219645	-0.194975	-0.187732	-0.177674	-0.21319	-0.166584	<0.001	<0.001	0.0354947	<0.001	0.00383456	0.00477116	0.00770945	0.0011726	0.015016	0.012±0.002	37.6384	Firmicutes;Clostridia;Clostridiales;Lachnospiraceae;Howardella
178	OTU_154	Large intestine	0.575027	0.486347	0.194948	0.135655	-0.230137	-0.137002	-0.262757	-0.417754	-0.427092	<0.001	<0.001	0.00355032	0.049394	<0.001	0.0451007	<0.001	<0.001	<0.001	0.111±0.022	37.6384	Bacteroidetes;Bacteroidia;Bacteroidales;Porphyromonadaceae;Parabacteroides
179	OTU_7493	Large intestine	0.528235	0.486487	0.170293	0.13626	-0.287364	-0.175211	-0.245399	-0.347493	-0.327473	<0.001	<0.001	0.0116778	0.0482758	<0.001	0.00879465	<0.001	<0.001	<0.001	0.269±0.08	38.3764	Bacteroidetes;Bacteroidia;Bacteroidales;Bacteroidaceae;Bacteroides
180	OTU_196	Large intestine	0.508299	0.436855	0.138338	0.138716	-0.213871	-0.140935	-0.219968	-0.363557	-0.417341	<0.001	<0.001	0.044545	0.0439284	0.00138285	0.0387987	<0.001	<0.001	<0.001	0.043±0.014	46.1255	Firmicutes;Clostridia;Clostridiales;Lachnospiraceae;Coprococcussp.HPP0074
181	OTU_35	Large intestine	0.483666	0.396738	0.229153	0.140847	-0.269943	-0.180092	-0.159542	-0.300526	-0.350105	<0.001	<0.001	<0.001	0.0405949	<0.001	0.00694459	0.0176396	<0.001	<0.001	0.923±0.191	66.7897	Fusobacteria;Fusobacteriia;Fusobacteriales;Fusobacteriaceae;Fusobacterium
182	OTU_16	Large intestine	0.592156	0.500505	0.220549	0.195584	-0.270821	-0.177291	-0.23402	-0.463078	-0.419045	<0.001	<0.001	<0.001	0.00343881	<0.001	0.00797428	<0.001	<0.001	<0.001	1.276±0.282	70.8487	Bacteroidetes;Bacteroidia;Bacteroidales;Bacteroidaceae;Bacteroides
183	OTU_63	Large intestine	0.407083	0.495761	0.180945	0.183624	-0.353678	-0.293212	-0.22046	-0.227838	-0.260712	<0.001	<0.001	0.0071138	0.0062514	<0.001	<0.001	<0.001	<0.001	<0.001	1.013±0.189	74.5387	Fusobacteria;Fusobacteriia;Fusobacteriales;Fusobacteriaceae;Fusobacterium
184	OTU_8	Large intestine	0.439832	0.484913	0.176892	0.245346	-0.321717	-0.30617	-0.208066	-0.22974	-0.185662	<0.001	<0.001	0.00864503	<0.001	<0.001	<0.001	0.00156771	<0.001	0.00626552	2.698±0.496	83.7638	Fusobacteria;Fusobacteriia;Fusobacteriales;Fusobacteriaceae;Fusobacterium
185	OTU_571	Small intestine	-0.538502	-0.289225	-0.168425	-0.148984	0.24947	0.167873	0.283559	0.441794	0.362492	<0.001	<0.001	0.0127084	0.0291783	<0.001	0.0122974	<0.001	<0.001	<0.001	0.018±0.002	39.4834	NA
186	OTU_612	Small intestine	-0.561017	-0.551626	-0.225689	-0.205177	0.315294	0.163235	0.222109	0.294686	0.374292	<0.001	<0.001	<0.001	0.0020557	<0.001	0.015159	<0.001	<0.001	<0.001	0.012±0.002	46.4945	NA
187	OTU_349	Small intestine	-0.73108	-0.63213	-0.214108	-0.140364	0.337636	0.153071	0.333036	0.464406	0.52424	<0.001	<0.001	0.00124753	0.0412287	<0.001	0.0235764	<0.001	<0.001	<0.001	0.041±0.005	60.1476	NA
188	OTU_479	Small intestine	-0.712987	-0.627951	-0.224907	-0.1496	0.301486	0.150952	0.296371	0.447304	0.474791	<0.001	<0.001	<0.001	0.0284629	<0.001	0.025758	<0.001	<0.001	<0.001	0.026±0.003	61.6236	NA
189	OTU_629	Small intestine	-0.735354	-0.654744	-0.243464	-0.207393	0.370785	0.209165	0.301007	0.419431	0.429719	<0.001	<0.001	<0.001	0.00181695	<0.001	0.00150673	<0.001	<0.001	<0.001	0.031±0.003	56.0886	NA
190	OTU_213	Small intestine	-0.56773	-0.646833	-0.301497	-0.293393	0.369713	0.310733	0.220885	0.19911	0.220512	<0.001	<0.001	<0.001	<0.001	<0.001	<0.001	<0.001	0.00257309	<0.001	0.055±0.006	78.9668	Proteobacteria;Alphaproteobacteria;Sphingomonadales;Sphingomonadaceae;Sphingomonas
191	OTU_326	Small intestine	-0.641739	-0.61136	-0.274192	-0.208676	0.352836	0.211655	0.232726	0.378434	0.405644	<0.001	<0.001	<0.001	0.00168894	<0.001	0.00131322	<0.001	<0.001	<0.001	0.045±0.003	85.2399	Proteobacteria;Alphaproteobacteria;Rhizobiales;Phyllobacteriaceae;Aliihoeflea
192	OTU_184	Small intestine	-0.507306	-0.492903	-0.229398	-0.164309	0.354882	0.326362	0.315521	0.214406	0.253677	<0.001	<0.001	<0.001	0.0152286	<0.001	<0.001	<0.001	0.0010917	<0.001	0.106±0.012	85.2399	Firmicutes;Bacilli;Bacillales;Paenibacillaceae;Paenibacillus
193	OTU_70	Small intestine	-0.673626	-0.607816	-0.267137	-0.188253	0.31682	0.172633	0.215064	0.412798	0.447009	<0.001	<0.001	<0.001	0.00498912	<0.001	0.00989351	0.00105263	<0.001	<0.001	0.201±0.012	93.7269	Actinobacteria;Actinobacteria;Micrococcales;Micrococcaceae;Nesterenkonia
194	OTU_44	Small intestine	-0.610684	-0.574369	-0.253089	-0.150958	0.331628	0.192057	0.242769	0.408133	0.411235	<0.001	<0.001	<0.001	0.0269092	<0.001	0.00383993	<0.001	<0.001	<0.001	0.347±0.042	94.4649	Proteobacteria;Alphaproteobacteria;Rhizobiales;Hyphomicrobiaceae;Pelagibacterium
195	OTU_21	Small intestine	-0.506953	-0.507159	-0.215239	-0.172104	0.341533	0.321972	0.334685	0.190954	0.222469	<0.001	<0.001	0.00116833	0.0107361	<0.001	<0.001	<0.001	0.0039839	<0.001	0.565±0.054	97.417	Proteobacteria;Gammaproteobacteria;Enterobacteriales;Enterobacteriaceae;Cronobacter
196	OTU_4	Small intestine	-0.496176	-0.468165	-0.23933	-0.180972	0.343796	0.312905	0.301825	0.163934	0.189221	<0.001	<0.001	<0.001	0.00710712	<0.001	<0.001	<0.001	0.0145069	0.00527965	3.19±0.312	99.631	Firmicutes;Bacilli;Lactobacillales;Enterococcaceae;Enterococcus
197	OTU_1	Small intestine	-0.694825	-0.566886	-0.233082	-0.144892	0.297077	0.165559	0.266958	0.454871	0.456621	<0.001	<0.001	<0.001	0.0344649	<0.001	0.0136768	<0.001	<0.001	<0.001	33.938±1.76	100	Proteobacteria;Gammaproteobacteria;Oceanospirillales;Halomonadaceae;Halomonas
198	OTU_901	Small intestine	-0.521688	-0.483122	-0.224361	-0.152438	0.197011		0.170766	0.325091	0.328053	<0.001	<0.001	<0.001	0.0253821	0.00344354		0.0106269	<0.001	<0.001	0.01±0.002	39.4834	NA
199	OTU_726	Small intestine	-0.596595	-0.608416	-0.258423	-0.197826	0.264412		0.176383	0.300188	0.347358	<0.001	<0.001	<0.001	0.00306059	<0.001		0.00819535	<0.001	<0.001	0.013±0.002	44.2804	NA
200	OTU_856	Small intestine	-0.544744	-0.481068	-0.176284		0.29156	0.153078	0.241337	0.379845	0.441296	<0.001	<0.001	0.0088782		<0.001	0.0235764	<0.001	<0.001	<0.001	0.013±0.002	45.0185	NA
201	OTU_738	Small intestine	-0.645009	-0.515411	-0.236336		0.320367	0.164487	0.26255	0.41073	0.406334	<0.001	<0.001	<0.001		<0.001	0.0143471	<0.001	<0.001	<0.001	0.009±0.001	46.8635	NA
202	OTU_887	Small intestine	-0.423006	-0.422483	-0.158524		0.232985	0.190984	0.302933	0.188566	0.21264	<0.001	<0.001	0.0196154		<0.001	0.00404072	<0.001	0.00448477	0.00154544	0.008±0.001	57.1956	Firmicutes;Bacilli;Bacillales;Bacillaceae;Bacillus
203	OTU_695	Small intestine	-0.718922	-0.603278	-0.226964		0.283545	0.136006	0.308755	0.461002	0.490774	<0.001	<0.001	<0.001		<0.001	0.0468819	<0.001	<0.001	<0.001	0.028±0.003	58.3026	NA
204	OTU_307	Small intestine	-0.716707	-0.608538	-0.22535	-0.141452	0.28883		0.278268	0.45331	0.507304	<0.001	<0.001	<0.001	0.0395937	<0.001		<0.001	<0.001	<0.001	0.045±0.005	59.0406	NA
205	OTU_59	Small intestine	-0.690571	-0.537099	-0.197463		0.324533	0.158038	0.322004	0.481776	0.560884	<0.001	<0.001	0.00311571		<0.001	0.0190276	<0.001	<0.001	<0.001	0.321±0.038	83.7638	NA
206	OTU_710	Small intestine	-0.467234	-0.417344	-0.170544		0.173104		0.209431	0.293737	0.367102	<0.001	<0.001	0.0115347		0.0108974		0.00145439	<0.001	<0.001	0.009±0.002	32.4723	NA
207	OTU_417	Small intestine	-0.383101	-0.408348	-0.153742	-0.184442	0.183955		0.217035		0.139959	<0.001	<0.001	0.024035	0.00600443	0.00658505		<0.001		0.0445003	0.009±0.004	33.9483	Firmicutes;Bacilli;Lactobacillales;Streptococcaceae;Streptococcus
208	OTU_623	Small intestine	-0.398786	-0.428337	-0.268032	-0.283457	0.437425	0.468541	0.265385			<0.001	<0.001	<0.001	<0.001	<0.001	<0.001	<0.001			0.011±0.001	34.3173	Firmicutes;Bacilli;Bacillales;Paenibacillaceae;Paenibacillus
209	OTU_801	Small intestine	-0.494392	-0.423824		-0.140644	0.191373		0.192061	0.325521	0.373463	<0.001	<0.001		0.0408797	0.00457481		0.00376851	<0.001	<0.001	0.006±0.001	35.7934	NA
210	OTU_1131	Small intestine	-0.46089	-0.416618	-0.182141		0.160354		0.205246	0.280398	0.369744	<0.001	<0.001	0.0067127		0.0190727		0.00184263	<0.001	<0.001	0.009±0.001	35.4244	NA
211	OTU_1195	Small intestine	-0.514999	-0.461765	-0.167696		0.287518		0.288056	0.301695	0.317297	<0.001	<0.001	0.01311		<0.001		<0.001	<0.001	<0.001	0.006±0.001	37.6384	NA
212	OTU_4363	Small intestine	-0.488752	-0.49559	-0.189123		0.174456		0.143031	0.323905	0.348548	<0.001	<0.001	0.00477116		0.0102708		0.0352459	<0.001	<0.001	0.018±0.002	37.6384	NA
213	OTU_27	Small intestine	-0.389247	-0.38641	-0.285042	-0.319437	0.483947	0.509391	0.177168			<0.001	<0.001	<0.001	<0.001	<0.001	<0.001	0.00789662			0.338±0.041	37.6384	Firmicutes;Clostridia;Clostridiales;Clostridiaceae2;Alkaliphilus
214	OTU_748	Small intestine	-0.48887	-0.407623	-0.200669		0.154763		0.176478	0.355717	0.369771	<0.001	<0.001	0.00261184		0.0241866		0.00816787	<0.001	<0.001	0.01±0.002	38.3764	NA
215	OTU_956	Small intestine	-0.515651	-0.496576	-0.169252		0.269723		0.265625	0.295087	0.348669	<0.001	<0.001	0.0122307		<0.001		<0.001	<0.001	<0.001	0.006±0.001	38.7454	NA
216	OTU_606	Small intestine	-0.5429	-0.452359	-0.160288		0.281941		0.238588	0.303543	0.363633	<0.001	<0.001	0.0181943		<0.001		<0.001	<0.001	<0.001	0.011±0.002	39.4834	NA
217	OTU_873	Small intestine	-0.559777	-0.460944	-0.209529		0.199904		0.137615	0.33435	0.411319	<0.001	<0.001	0.00160965		0.00296458		0.0436178	<0.001	<0.001	0.007±0.001	40.2214	NA
218	OTU_894	Small intestine	-0.589626	-0.520341	-0.171668		0.215879		0.199942	0.328372	0.386894	<0.001	<0.001	0.0109456		0.00123541		0.00245829	<0.001	<0.001	0.008±0.001	41.3284	NA
219	OTU_98	Small intestine	-0.36031	-0.372996	-0.272873	-0.268382	0.420031	0.440312	0.232565			<0.001	<0.001	<0.001	<0.001	<0.001	<0.001	<0.001			0.09±0.011	41.6974	Firmicutes;Bacilli;Bacillales;Bacillaceae;Bacillus
220	OTU_466	Small intestine	-0.555853	-0.499604	-0.164567		0.205103		0.228277	0.321417	0.374756	<0.001	<0.001	0.0150965		0.00223602		<0.001	<0.001	<0.001	0.016±0.003	42.0664	NA
221	OTU_659	Small intestine	-0.546183	-0.45769	-0.188005		0.22601		0.24011	0.358986	0.396612	<0.001	<0.001	0.00504705		<0.001		<0.001	<0.001	<0.001	0.009±0.001	42.8044	NA
222	OTU_412	Small intestine	-0.566949	-0.422524	-0.221122		0.21352		0.235442	0.402415	0.370097	<0.001	<0.001	<0.001		0.00140852		<0.001	<0.001	<0.001	0.023±0.004	43.1734	NA
223	OTU_363	Small intestine	-0.561478	-0.506105	-0.234953		0.191116		0.193623	0.348335	0.395949	<0.001	<0.001	<0.001		0.00463541		0.00346601	<0.001	<0.001	0.028±0.004	44.2804	NA
224	OTU_786	Small intestine	-0.547979	-0.488821	-0.182208		0.232178		0.230303	0.348565	0.426033	<0.001	<0.001	0.00669965		<0.001		<0.001	<0.001	<0.001	0.011±0.001	45.0185	NA
225	OTU_700	Small intestine	-0.545947	-0.474326	-0.17331		0.210402		0.240634	0.409777	0.468432	<0.001	<0.001	0.0101898		0.00167473		<0.001	<0.001	<0.001	0.017±0.002	46.8635	NA
226	OTU_935	Small intestine	-0.59304	-0.436527	-0.181886		0.28959		0.281786	0.425192	0.438284	<0.001	<0.001	0.00679484		<0.001		<0.001	<0.001	<0.001	0.033±0.005	47.2325	NA
227	OTU_627	Small intestine	-0.599327	-0.511473	-0.218638		0.223557		0.213221	0.374499	0.478531	<0.001	<0.001	<0.001		<0.001		0.00117138	<0.001	<0.001	0.014±0.002	47.9705	NA
228	OTU_765	Small intestine	-0.570933	-0.471438	-0.150514		0.209838		0.239342	0.395152	0.480579	<0.001	<0.001	0.0273995		0.00172673		<0.001	<0.001	<0.001	0.013±0.002	47.9705	Proteobacteria
229	OTU_932	Small intestine	-0.650617	-0.427163	-0.20692		0.21068		0.200381	0.467203	0.447104	<0.001	<0.001	0.00186547		0.00164968		0.00239867	<0.001	<0.001	0.01±0.001	48.7085	NA
230	OTU_589	Small intestine	-0.642852	-0.509784	-0.238091		0.272736		0.267874	0.406981	0.422321	<0.001	<0.001	<0.001		<0.001		<0.001	<0.001	<0.001	0.011±0.001	48.7085	NA
231	OTU_304	Small intestine	-0.657628	-0.504244	-0.18497		0.253627		0.366607	0.414993	0.425671	<0.001	<0.001	0.00585298		<0.001		<0.001	<0.001	<0.001	0.034±0.003	49.4465	NA
232	OTU_416	Small intestine	-0.636187	-0.504642	-0.214294		0.234349		0.258335	0.401313	0.472592	<0.001	<0.001	0.00123461		<0.001		<0.001	<0.001	<0.001	0.02±0.003	50.5535	NA
233	OTU_436	Small intestine	-0.627793	-0.561821	-0.241929		0.279775		0.220689	0.372823	0.454357	<0.001	<0.001	<0.001		<0.001		<0.001	<0.001	<0.001	0.015±0.002	51.2915	NA
234	OTU_510	Small intestine	-0.636192	-0.54598	-0.149088		0.219997		0.276188	0.402296	0.442355	<0.001	<0.001	0.0290545		<0.001		<0.001	<0.001	<0.001	0.015±0.002	51.6605	NA
235	OTU_773	Small intestine	-0.656468	-0.552181	-0.236839		0.306326		0.305522	0.434688	0.454185	<0.001	<0.001	<0.001		<0.001		<0.001	<0.001	<0.001	0.012±0.001	52.0295	NA
236	OTU_954	Small intestine	-0.644925	-0.547141	-0.147515		0.225786		0.276629	0.455311	0.473324	<0.001	<0.001	0.0309707		<0.001		<0.001	<0.001	<0.001	0.016±0.002	52.3985	NA
237	OTU_342	Small intestine	-0.641883	-0.512314	-0.18273		0.272555		0.288184	0.444132	0.489219	<0.001	<0.001	0.00653427		<0.001		<0.001	<0.001	<0.001	0.04±0.008	53.5055	NA
238	OTU_735	Small intestine	-0.617412	-0.48718	-0.188673		0.203919		0.243462	0.424653	0.527488	<0.001	<0.001	0.0048816		0.00237831		<0.001	<0.001	<0.001	0.006±0.001	53.8745	Actinobacteria;Actinobacteria;Propionibacteriales;Propionibacteriaceae;Propionibacterium
239	OTU_320	Small intestine	-0.661234	-0.560616	-0.197888		0.267745		0.307425	0.431908	0.486216	<0.001	<0.001	0.00305135		<0.001		<0.001	<0.001	<0.001	0.061±0.008	55.7196	NA
240	OTU_86	Small intestine	-0.344413	-0.378701	-0.250755	-0.262874	0.36052	0.412716	0.212548			<0.001	<0.001	<0.001	<0.001	<0.001	<0.001	0.00121874			0.145±0.017	55.7196	Firmicutes;Bacilli;Bacillales;Bacillaceae;Bacillus
241	OTU_497	Small intestine	-0.692022	-0.567713	-0.207467		0.305369		0.297634	0.449722	0.499448	<0.001	<0.001	0.00181107		<0.001		<0.001	<0.001	<0.001	0.019±0.002	57.5646	NA
242	OTU_221	Small intestine	-0.690967	-0.574933	-0.192837		0.282093		0.313852	0.447902	0.512806	<0.001	<0.001	0.00396286		<0.001		<0.001	<0.001	<0.001	0.093±0.012	57.9336	Proteobacteria
243	OTU_585	Small intestine	-0.640779	-0.567143	-0.191367		0.257156		0.307353	0.444698	0.491476	<0.001	<0.001	0.0042501		<0.001		<0.001	<0.001	<0.001	0.019±0.002	57.9336	NA
244	OTU_375	Small intestine	-0.679663	-0.601538	-0.196217		0.271089		0.323111	0.485768	0.529331	<0.001	<0.001	0.00332682		<0.001		<0.001	<0.001	<0.001	0.047±0.006	59.7786	NA
245	OTU_5	Small intestine	-0.397336	-0.390895			0.172527	0.150784	0.344504	0.208489	0.237136	<0.001	<0.001			0.0111758	0.0259361	<0.001	0.0015318	<0.001	2.563±0.176	99.631	Firmicutes;Bacilli;Lactobacillales;Streptococcaceae;Lactococcus
246	OTU_61	Small intestine	-0.434246	-0.408634			0.196699	0.171615	0.345558	0.238297	0.260986	<0.001	<0.001			0.00349943	0.0103959	<0.001	<0.001	<0.001	0.242±0.017	95.572	Firmicutes;Bacilli;Lactobacillales;Carnobacteriaceae;Carnobacterium
247	OTU_343	Small intestine	-0.562482	-0.445399	-0.235395		0.236533		0.186148	0.393856	0.426612	<0.001	<0.001	<0.001		<0.001		0.00507212	<0.001	<0.001	0.022±0.002	69.7417	Actinobacteria;Actinobacteria;Micrococcales;Micrococcaceae;Nesterenkonia
248	OTU_294	Small intestine	-0.473395	-0.45165	-0.142747		0.177439		0.305482	0.258748	0.302204	<0.001	<0.001	0.0376522		0.00894596		<0.001	<0.001	<0.001	0.036±0.002	81.9188	Firmicutes;Bacilli;Bacillales;Bacillaceae;Bacillus
249	OTU_469	Small intestine	-0.25677	-0.257191	-0.172627	-0.150042	0.258128	0.301836	0.231246			<0.001	<0.001	0.0105172	0.0279594	<0.001	<0.001	<0.001			0.015±0.004	62.3616	Proteobacteria;Gammaproteobacteria;Xanthomonadales;Xanthomonadaceae;Stenotrophomonas
250	OTU_483	Small intestine	-0.290533	-0.334274	-0.185214	-0.160975	0.351234	0.299891	0.262903			<0.001	<0.001	0.00579475	0.0176771	<0.001	<0.001	<0.001			0.012±0.002	56.8266	Firmicutes;Clostridia;Clostridiales;Clostridiaceae1;Clostridiumsensustricto1
251	OTU_71	Small intestine		-0.15438	0.32416	0.166345	0.21813	0.265305	0.62889				0.0225585	<0.001	0.0139585	0.00108712	<0.001	<0.001			0.241±0.058	73.4317	Bacteroidetes;Flavobacteriia;Flavobacteriales;Flavobacteriaceae;Chryseobacterium
252	OTU_439	Small intestine	-0.220961	-0.208573				-0.139412	0.189765	0.234869	0.308843	0.00109094	0.00159179				0.0410866	0.00421751	<0.001	<0.001	0.007±0.004	30.2583	Actinobacteria;Actinobacteria;Corynebacteriales;Corynebacteriaceae;Corynebacterium1
253	OTU_746	Small intestine	-0.407455	-0.357578			0.144984		0.182159	0.273856	0.333926	<0.001	<0.001			0.0359478		0.00618154	<0.001	<0.001	0.006±0.001	32.4723	NA
254	OTU_1414	Small intestine	-0.499257	-0.423991			0.193814		0.230304	0.35603	0.370494	<0.001	<0.001			0.00404661		<0.001	<0.001	<0.001	0.006±0.001	35.7934	NA
255	OTU_1177	Small intestine	-0.499438	-0.487542	-0.201019		0.254279			0.254746	0.372865	<0.001	<0.001	0.00256452		<0.001			<0.001	<0.001	0.006±0.001	36.1624	NA
256	OTU_664	Small intestine	-0.441389	-0.469544			0.176507		0.249074	0.262759	0.399852	<0.001	<0.001			0.00932583		<0.001	<0.001	<0.001	0.01±0.002	37.2694	NA
257	OTU_1754	Small intestine	-0.501073	-0.420243			0.159039		0.272932	0.336667	0.381318	<0.001	<0.001			0.0202164		<0.001	<0.001	<0.001	0.007±0.002	37.6384	NA
258	OTU_500	Small intestine	-0.51206	-0.429952			0.187866		0.214482	0.286704	0.379902	<0.001	<0.001			0.0054369		0.00108838	<0.001	<0.001	0.008±0.002	38.3764	NA
259	OTU_1012	Small intestine	-0.481163	-0.393138			0.175763		0.272071	0.384393	0.424856	<0.001	<0.001			0.00966207		<0.001	<0.001	<0.001	0.007±0.001	38.3764	NA
260	OTU_837	Small intestine	-0.490979	-0.422712			0.210203		0.294458	0.355978	0.382302	<0.001	<0.001			0.00169198		<0.001	<0.001	<0.001	0.008±0.001	38.7454	NA
261	OTU_180	Small intestine	-0.266022	-0.257685				0.153525	0.240531	0.201195	0.137008	<0.001	<0.001				0.0231325	<0.001	0.00229495	0.0497468	0.047±0.025	42.8044	Proteobacteria;Gammaproteobacteria;Aeromonadales;Aeromonadaceae;Aeromonas
262	OTU_1644	Small intestine	-0.301524	-0.247335			0.188155		0.201985	0.164328	0.21512	<0.001	<0.001			0.00536634		0.00220296	0.0142513	0.00135293	0.006±0.001	55.3506	Firmicutes;Bacilli;Bacillales;Staphylococcaceae;Macrococcus
263	OTU_1334	Small intestine	-0.193066			0.224519	-0.213467	-0.290281		0.281627	0.33338	0.00478308			<0.001	0.00141025	<0.001		<0.001	<0.001	0.011±0.001	57.5646	Proteobacteria;Gammaproteobacteria;Enterobacteriales;Enterobacteriaceae;Cronobacter
264	OTU_166	Small intestine	-0.348966	-0.286278	-0.328123	-0.20269	0.160862		-0.161719			<0.001	<0.001	<0.001	0.0023384	0.0186887		0.0159597			0.01±0.001	58.3026	Actinobacteria;Actinobacteria;Micrococcales;Brevibacteriaceae;Brevibacterium
265	OTU_10517	Small intestine	-0.350176	-0.335576				0.134922	0.314911	0.183268	0.223752	<0.001	<0.001				0.0488833	<0.001	0.00585298	<0.001	0.015±0.001	68.6347	Firmicutes;Bacilli;Lactobacillales;Streptococcaceae;Lactococcus
266	OTU_135	Small intestine	-0.353598	-0.297012	-0.150353		0.16672			0.247204	0.265522	<0.001	<0.001	0.0275897		0.0145069			<0.001	<0.001	0.015±0.003	66.4207	Proteobacteria;Gammaproteobacteria;Pseudomonadales;Moraxellaceae;Enhydrobacter
267	OTU_455	Small intestine	-0.327758	-0.430274					0.168408	0.148123	0.283979	<0.001	<0.001					0.011825	0.0285729	<0.001	0.009±0.002	21.7712	Proteobacteria
268	OTU_488	Small intestine	-0.354018	-0.417596					0.195886	0.140542	0.236563	<0.001	<0.001					0.00307566	0.0390078	<0.001	0.012±0.002	23.2472	NA
269	OTU_486	Small intestine	-0.347539	-0.457761					0.195646	0.186575	0.318528	<0.001	<0.001					0.00311571	0.00497753	<0.001	0.011±0.002	24.3542	NA
270	OTU_689	Small intestine	-0.405245	-0.529677					0.173994	0.201359	0.372563	<0.001	<0.001					0.00913297	0.00227522	<0.001	0.01±0.001	32.8413	NA
271	OTU_903	Small intestine	-0.453469	-0.391905					0.209255	0.332494	0.439983	<0.001	<0.001					0.00146665	<0.001	<0.001	0.007±0.001	43.5424	Proteobacteria
272	OTU_7900	Small intestine	-0.456515	-0.345591					0.19075	0.238986	0.308191	<0.001	<0.001					0.00401883	<0.001	<0.001	0.009±0.001	51.6605	Proteobacteria;Alphaproteobacteria;Sphingomonadales;Sphingomonadaceae;Sphingomonas
273	OTU_198	Small intestine	-0.315361	-0.272381	-0.292362	-0.144319	0.141837					<0.001	<0.001	<0.001	0.0353047	0.0407174					0.01±0.002	53.5055	Actinobacteria;Actinobacteria;Micrococcales;Intrasporangiaceae
274	OTU_92	Small intestine	-0.142178	-0.245944	-0.13585			0.139477	0.158932			0.043105	<0.001	0.0490096			0.0410234	0.0181116			0.012±0.002	55.7196	Firmicutes;Bacilli;Lactobacillales;Aerococcaceae;Aerococcus
275	OTU_173	Small intestine	-0.293213	-0.158691	-0.209009		0.146553			0.169679		<0.001	0.0187444	0.00165793		0.033668			0.011167		0.018±0.003	60.5166	Proteobacteria;Gammaproteobacteria;Pseudomonadales;Moraxellaceae;Acinetobacter
276	OTU_506	Small intestine	-0.276143	-0.225442					0.236956	0.188386	0.261167	<0.001	<0.001					<0.001	0.0045286	<0.001	0.011±0.001	67.5277	Firmicutes;Bacilli;Lactobacillales;Streptococcaceae;Streptococcus
277	OTU_1687	Small intestine	-0.365572	-0.277205	-0.194607					0.250923	0.316381	<0.001	<0.001	0.00361436					<0.001	<0.001	0.019±0.003	73.4317	Proteobacteria;Gammaproteobacteria;Pseudomonadales;Moraxellaceae;Acinetobacter
278	OTU_471	Small intestine	-0.413582	-0.309655					0.266727	0.272891	0.301009	<0.001	<0.001					<0.001	<0.001	<0.001	0.017±0.002	73.0627	Proteobacteria;Gammaproteobacteria;Pseudomonadales;Pseudomonadaceae;Pseudomonas
279	OTU_317	Small intestine	-0.378182	-0.367214					0.26312	0.201566	0.199234	<0.001	<0.001					<0.001	0.00224948	0.0031967	0.04±0.004	75.6458	Proteobacteria;Betaproteobacteria;Burkholderiales;Comamonadaceae;Aquabacterium
280	OTU_202	Small intestine	-0.322286	-0.283935					0.265813	0.27267	0.328797	<0.001	<0.001					<0.001	<0.001	<0.001	0.049±0.004	84.5018	Firmicutes;Bacilli;Bacillales;Bacillaceae;Geobacillus
281	OTU_138	Small intestine	-0.312028	-0.301671					0.3648	0.230162	0.254307	<0.001	<0.001					<0.001	<0.001	<0.001	0.105±0.032	88.1919	Proteobacteria;Gammaproteobacteria;Pseudomonadales;Pseudomonadaceae;Pseudomonas
282	OTU_4677	Small intestine	-0.327766	-0.30438					0.268807	0.194294	0.224038	<0.001	<0.001					<0.001	0.0033448	<0.001	0.045±0.003	90.0369	Firmicutes;Bacilli;Lactobacillales;Streptococcaceae;Streptococcus
283	OTU_268	Small intestine	-0.363954	-0.334386					0.245622	0.304186	0.342584	<0.001	<0.001					<0.001	<0.001	<0.001	0.079±0.006	90.4059	Firmicutes;Bacilli;Bacillales;Paenibacillaceae;Paenibacillus
284	OTU_74	Small intestine	-0.305066	-0.204403					0.165398	0.211241	0.202074	<0.001	0.00201771					0.013599	0.00131472	0.00274034	0.125±0.022	90.7749	Proteobacteria;Gammaproteobacteria;Pseudomonadales;Moraxellaceae;Acinetobacter
285	OTU_2	Small intestine	-0.410113	-0.384421					0.282706	0.306257	0.363918	<0.001	<0.001					<0.001	<0.001	<0.001	12.06±0.804	100	Firmicutes;Bacilli;Bacillales;Bacillaceae;Bacillus
286	OTU_78	Small intestine	-0.322359	-0.301588					0.283381	0.218093	0.249587	<0.001	<0.001					<0.001	<0.001	<0.001	0.192±0.014	95.572	Firmicutes;Bacilli;Lactobacillales;Streptococcaceae;Streptococcus
287	OTU_68	Small intestine	-0.361424	-0.35934					0.318195	0.217465	0.262361	<0.001	<0.001					<0.001	<0.001	<0.001	0.202±0.014	95.941	Firmicutes;Bacilli;Lactobacillales;Streptococcaceae;Lactococcus
288	OTU_87	Large intestine	-0.301915	-0.275701	-0.256843					0.144985	0.158008	<0.001	<0.001	<0.001					0.0325022	0.0216584	0.076±0.019	91.8819	Firmicutes;Bacilli;Bacillales;Staphylococcaceae;Staphylococcus
289	OTU_1109	Small intestine	-0.386248	-0.334506						0.272837	0.325972	<0.001	<0.001						<0.001	<0.001	0.006±0.002	28.4133	NA
290	OTU_538	Large intestine	-0.155114		-0.178328		0.228986	0.244131				0.0259606		0.00808588		<0.001	<0.001				0.007±0.003	32.4723	Firmicutes;Clostridia;Clostridiales;Clostridiaceae1;Clostridiumsensustricto13
291	OTU_639	Small intestine	-0.149806	-0.185477	-0.192703	-0.142734						0.032083	0.00542775	0.00398616	0.037656						0.009±0.003	34.6863	Actinobacteria;Actinobacteria;Micrococcales;Micrococcaceae;Arthrobacter
292	OTU_128	Large intestine	-0.290803	-0.275783	-0.220543	-0.1435						<0.001	<0.001	<0.001	0.0365234						0.008±0.001	50.9225	Bacteroidetes;Flavobacteriia;Flavobacteriales;Flavobacteriaceae;Chryseobacterium
293	OTU_609	Small intestine	-0.14081		0.159679				0.353016	0.168598		0.0453469		0.0186732				<0.001	0.0117367		0.01±0.003	55.7196	Proteobacteria;Betaproteobacteria;Burkholderiales;Comamonadaceae;Delftia
294	OTU_539	Small intestine	-0.225218		-0.244134				-0.204851			<0.001		<0.001				0.0018845			0.016±0.003	48.7085	Proteobacteria;Gammaproteobacteria;Pseudomonadales;Pseudomonadaceae;Pseudomonas
295	OTU_129	Small intestine	-0.221071	-0.151609	-0.236536							0.00108712	0.025369	<0.001							0.007±0.001	50.9225	Proteobacteria;Gammaproteobacteria;Pseudomonadales;Moraxellaceae;Acinetobacter
296	OTU_415	Small intestine		-0.189302				0.201522	0.202688				0.00447677				0.00229917	0.00212281			0.009±0.002	53.1365	Proteobacteria;Gammaproteobacteria;Xanthomonadales;Xanthomonadaceae;Stenotrophomonas
297	OTU_648	Small intestine	-0.196759	-0.182426					0.289888			0.00398722	0.0063003					<0.001			0.008±0.001	54.9815	Proteobacteria;Betaproteobacteria;Burkholderiales;Comamonadaceae;Simplicispira
298	OTU_389	Small intestine		-0.149709	0.23678				0.415624				0.0273678	<0.001				<0.001			0.023±0.005	47.6015	Bacteroidetes;Flavobacteriia;Flavobacteriales;Flavobacteriaceae;Flavobacterium
299	OTU_148	Small intestine	-0.219673	-0.22218	-0.186499							0.0011726	<0.001	0.00542829							0.01±0.001	60.1476	Actinobacteria;Actinobacteria;Micrococcales;Dermabacteraceae;Brachybacterium
300	OTU_444	Small intestine	-0.13898	-0.168782			0.140929					0.0486093	0.0119635			0.0420889					0.013±0.003	62.7306	Proteobacteria;Alphaproteobacteria;Caulobacterales;Caulobacteraceae;Brevundimonas
301	OTU_971	Small intestine	-0.196693	-0.222677							0.172618	0.00399961	<0.001							0.011466	0.009±0.001	63.0996	Proteobacteria;Alphaproteobacteria;Rhodobacterales;Rhodobacteraceae;Paracoccus
302	OTU_332	Small intestine	-0.191326	-0.264834					0.279973			0.00521311	<0.001					<0.001			0.026±0.004	72.3247	Proteobacteria;Alphaproteobacteria;Caulobacterales;Caulobacteraceae;Brevundimonas
303	OTU_579	Small intestine		-0.16274	-0.177972								0.0156764	0.00820891							0.008±0.004	23.9852	Proteobacteria;Betaproteobacteria;Burkholderiales;Oxalobacteraceae;Massilia
304	OTU_7780	Small intestine	-0.185403		-0.174991							0.00690517		0.00941497							0.006±0.003	24.7232	Proteobacteria;Gammaproteobacteria;Pseudomonadales;Moraxellaceae;Acinetobacter
305	OTU_2604	Small intestine		-0.216007					0.161862				0.00104356					0.0158633			0.007±0.001	36.5314	Proteobacteria;Gammaproteobacteria;Pseudomonadales;Pseudomonadaceae;Pseudomonas
306	OTU_717	Small intestine	-0.172502							0.155346		0.0124153							0.0211283		0.04±0.028	41.3284	Proteobacteria;Betaproteobacteria;Burkholderiales;Comamonadaceae;Comamonas
307	OTU_1320	Small intestine	-0.139624	-0.162336								0.0474982	0.0159529								0.006±0.001	42.4354	Proteobacteria;Gammaproteobacteria;Xanthomonadales;Xanthomonadaceae;Pseudoxanthomonas
308	OTU_181	Large intestine	-0.149044		-0.18638							0.0330046		0.00545763							0.007±0.001	43.1734	Bacteroidetes;Sphingobacteriia;Sphingobacteriales;Sphingobacteriaceae;Sphingobacterium
309	OTU_280	Large intestine		-0.154679	-0.139468								0.0222847	0.0427022							0.015±0.008	46.8635	Firmicutes;Bacilli;Bacillales;Staphylococcaceae;Staphylococcus
310	OTU_114	Small intestine		-0.144333					0.22192				0.0341121					<0.001			0.011±0.002	47.9705	Firmicutes;Bacilli;Lactobacillales;Aerococcaceae;Ignavigranum
311	OTU_207	Large intestine			-0.181293				-0.143066					0.00699292				0.0352069			0.013±0.003	52.3985	Firmicutes;Bacilli;Lactobacillales;Aerococcaceae;Globicatella
312	OTU_668	Small intestine	-0.158595		-0.158191							0.0225337		0.0199016							0.009±0.002	53.1365	Actinobacteria;Actinobacteria;Corynebacteriales;Corynebacteriaceae;Corynebacterium1
313	OTU_428	Large intestine		-0.211275					0.193335				0.00137393					0.00351609			0.011±0.002	57.9336	Proteobacteria;Gammaproteobacteria;Pseudomonadales;Moraxellaceae;Psychrobacter
314	OTU_121	Small intestine	-0.22311		-0.191057							<0.001		0.00431785							0.02±0.004	59.4096	Proteobacteria;Gammaproteobacteria;Pseudomonadales;Moraxellaceae;Acinetobacter
315	OTU_590	Small intestine	-0.16618						0.171862			0.0163444						0.0101159			0.006±0.001	59.4096	Firmicutes;Bacilli;Lactobacillales;Leuconostocaceae;Leuconostoc
316	OTU_76	Large intestine						0.164468	0.181548								0.0143538	0.00636433			0.075±0.055	59.4096	Proteobacteria;Betaproteobacteria;Burkholderiales;Comamonadaceae;Comamonas
317	OTU_30	Large intestine			-0.237716				-0.148316					<0.001				0.0283597			0.053±0.01	85.2399	Actinobacteria;Actinobacteria;Corynebacteriales;Corynebacteriaceae;Corynebacterium1
318	OTU_45	Small intestine				0.168545									0.0126375						0.325±0.039	96.679	Firmicutes;Clostridia;Clostridiales;Peptostreptococcaceae;Romboutsia
319	OTU_58	Small intestine				0.177551									0.008376						0.383±0.053	96.679	Firmicutes;Clostridia;Clostridiales;Clostridiaceae1;Clostridiumsensustricto1
320	OTU_69	Large intestine							0.166331									0.0130163			0.056±0.021	37.2694	Bacteroidetes;Bacteroidia;Bacteroidales;BacteroidalesS24-7group
321	OTU_267	Small intestine			-0.262989									<0.001							0.007±0.001	47.9705	Actinobacteria;Actinobacteria;Corynebacteriales;Dietziaceae;Dietzia
322	OTU_136	Large intestine								-0.165352									0.0136234		0.035±0.023	51.6605	Firmicutes;Clostridia;Clostridiales;Peptostreptococcaceae;Paeniclostridium
323	OTU_10106	Large intestine			-0.136476									0.0479227							0.147±0.071	66.7897	Firmicutes;Bacilli;Lactobacillales;Lactobacillaceae;Lactobacillus
324	OTU_104	Large intestine			-0.150069									0.0279387							0.014±0.003	59.7786	Actinobacteria;Actinobacteria;Micrococcales;Micrococcaceae;Rothia
325	OTU_453	Large intestine	-0.179519									0.00906684									0.011±0.003	63.4686	Fusobacteria;Fusobacteriia;Fusobacteriales;Fusobacteriaceae;Fusobacterium
† The backgroud color correlated to the enriched intestinal group. Turq: enriched in large intestine (n=183); purple: enriched in small intestine (n=142).
* The backgroud color correlated to the correlation coefficient value. Orange: positive correlation; blue: negative correlation. Only significant correlations (N=325) were shown.
** The average relative abundance of each OTU in samples from jejunum, ileum and colon.
*** The prevalence of each OTU in samples from jejunum, ileum and colon. OTUs with greater than 20% (N=551) were analyzed
